# Supplementary material for: 5-(4-Chloro­phen­oxy)-3-methyl-1-phenyl-1H-pyrazole-4-carbaldehyde
Source: Acta Crystallogr Sect E Struct Rep Online. 2014 Apr 16;70(Pt 5):o560. doi: 10.1107/S1600536814007879 (PMC4011310; doi:10.1107/S1600536814007879)
Supplement: Supplementary file 1 [file e-70-0o560-sup1.cif]

##############################################################################
#                                                                            #
# This CIF contains the data in a paper accepted for publication in          #
# Acta Crystallographica Section E. It conforms to the requirements of       #
# Notes for Authors for Acta Crystallographica Section E, and has been       #
# peer reviewed under the auspices of the IUCr Commission on Journals.       #
#                                                                            #
# Full details of the Crystallographic Information File format               #
# are given in the paper "The Crystallographic Information File (CIF):       #
# a New Standard Archive File for Crystallography" by S. R. Hall, F. H.      #
# Allen and I. D. Brown [Acta Cryst. (1991), A47, 655-685].                  #
#                                                                            #
# The current version of the core CIF dictionary is obtainable from          #
# ftp://ftp.iucr.org/pub/cif_core.dic.                                       #
#                                                                            #
# Software is freely available for graphical display of the structure(s)     #
# in this CIF. For information consult the CIF software page                 #
# http://www.iucr.org/resources/cif/software.                                #
#                                                                            #
# This file may be used for bona fide research purposes within the           #
# scientific community so long as proper attribution is given to the journal # 
# article from which it was obtained.                                        #
#                                                                            #
##############################################################################
data_global
_audit_creation_method     'PLATON <TABLE ACC> option'
_journal_date_recd_electronic     2014-03-15
_journal_date_accepted     2014-04-09
_journal_name_full     'Acta Crystallographica, Section E'
_journal_year     2014
_journal_volume     70
_journal_issue      5
_journal_page_first     o560
_journal_page_last     o560
_journal_paper_category     QO
_journal_paper_doi     10.1107/S1600536814007879
_journal_coeditor_code     CV5447
_publ_contact_author_name     'Dr D. Revannasiddaiah'
_publ_contact_author_address
;
Department of Studies in Physics,
University of Mysore,
Manasagangotri,
Mysore 570 006,
India
;
_publ_contact_author_email     'dr@physics.uni-mysore.ac.in'
_publ_contact_author_fax     ?
_publ_contact_author_phone     '+91-98865 76762'
_publ_section_title
;
5-(4-Chlorophenoxy)-3-methyl-1-phenyl-1<i>H</i>-pyrazole-4-carbaldehyde
;
_publ_section_title_footnote     .
loop_
    _publ_author_name
    _publ_author_address
    'N. Vinutha'
;
Department of Studies in Physics,
University of Mysore,
Manasagangotri,
Mysore 570 006,
India
;
    'S. Madan Kumar'
;
Department of Studies in Physics,
University of Mysore,
Manasagangotri,
Mysore 570 006,
India
;
    'S. Shobhitha'
;
Department of Studies in Chemistry,
Mangalore University,
Mangalagangotri,
Mangalore 574 199,
India
;
    'Kalluraya, B.'
;
Department of Studies in Chemistry,
Mangalore University,
Mangalagangotri,
Mangalore 574 199,
India
;
    'N. K. Lokanath'
;
Department of Studies in Physics,
University of Mysore,
Manasagangotri,
Mysore 570 006,
India.
;
    'D. Revannasiddaiah'
;
Department of Studies in Physics,
University of Mysore,
Manasagangotri,
Mysore 570 006,
India
;
data_I
_database_code_depnum_ccdc_archive     'CCDC 996262'
_chemical_name_systematic
;
5-(4-Chlorophenoxy)-3-methyl-1-phenyl-1<i>H</i>-pyrazole-4-carbaldehyde
;
_chemical_name_common     ?
_chemical_formula_moiety     'C17 H13 Cl N2 O2'
_chemical_formula_sum     'C17 H13 Cl N2 O2'
_chemical_formula_structural     ?
_chemical_formula_iupac     'C17 H13 Cl N2 O2'
_chemical_formula_weight     312.74
_chemical_melting_point     ?
_symmetry_cell_setting     monoclinic
_symmetry_space_group_name_H-M     'P 21/c'
_symmetry_space_group_name_Hall     '-P 2ybc'
loop_
    _symmetry_equiv_pos_site_id
    _symmetry_equiv_pos_as_xyz
    1 x,y,z
    2 -x,1/2+y,1/2-z
    3 -x,-y,-z
    4 x,1/2-y,1/2+z
_cell_length_a     9.1016(7)
_cell_length_b     7.5298(6)
_cell_length_c     22.1242(16)
_cell_angle_alpha     90
_cell_angle_beta     93.908(3)
_cell_angle_gamma     90
_cell_volume     1512.7(2)
_cell_formula_units_Z     4
_cell_measurement_reflns_used     2501
_cell_measurement_theta_min     4.0
_cell_measurement_theta_max     64.4
_cell_measurement_temperature     296
_cell_special_details
;
;
_exptl_crystal_description     'block'
_exptl_crystal_colour     'brown'
_exptl_crystal_size_max     0.230
_exptl_crystal_size_mid     0.220
_exptl_crystal_size_min     0.210
_exptl_crystal_size_rad     ?
_exptl_crystal_density_diffrn     1.373
_exptl_crystal_density_meas     ?
_exptl_crystal_density_method     'Not Measured'
_exptl_crystal_F_000     648
_exptl_absorpt_coefficient_mu     2.309
_exptl_absorpt_correction_type     multi-scan
_exptl_absorpt_process_details     '(SADABS; Bruker, 2013)'
_exptl_absorpt_correction_T_min     0.619
_exptl_absorpt_correction_T_max     0.643
_exptl_special_details
;
;
_diffrn_ambient_temperature     296
_diffrn_radiation_type     'CuK\a'
_diffrn_radiation_wavelength     1.54178
_diffrn_radiation_source     'Bruker MicroStar microfocus rotating anode'
_diffrn_radiation_monochromator     'Helios multilayer optics'
_diffrn_measurement_device_type     'Bruker X8 Proteum'
_diffrn_measurement_method     '\f and \w scans'
_diffrn_detector_area_resol_mean     18.4
_diffrn_reflns_number     9744
_diffrn_reflns_av_R_equivalents     0.0414
_diffrn_reflns_av_sigmaI/netI     0.0397
_diffrn_reflns_theta_min     4.01
_diffrn_reflns_theta_max     64.45
_diffrn_reflns_theta_full     64.45
_diffrn_measured_fraction_theta_max     0.983
_diffrn_measured_fraction_theta_full     0.983
_diffrn_reflns_limit_h_min     -10
_diffrn_reflns_limit_h_max     10
_diffrn_reflns_limit_k_min     -3
_diffrn_reflns_limit_k_max     8
_diffrn_reflns_limit_l_min     -25
_diffrn_reflns_limit_l_max     25
_diffrn_reflns_reduction_process
;
;
_refine_special_details
;
Refinement on <i>F</i>^2^ for ALL reflections except those flagged by the user
for potential systematic errors. Weighted <i>R</i>-factors <i>wR</i> and all
goodnesses of fit <i>S</i> are based on <i>F</i>^2^, conventional
<i>R</i>-factors <i>R</i> are based on <i>F</i>, with <i>F</i> set to zero for
negative <i>F</i>^2^. The observed criterion of <i>F</i>^2^ > \s(<i>F</i>^2^)
is used only for calculating -<i>R</i>-factor-obs <i>etc</i>. and is not
relevant to the choice of reflections for refinement. <i>R</i>-factors based
on <i>F</i>^2^ are statistically about twice as large as those based on
<i>F</i>, and <i>R</i>-factors based on ALL data will be even larger.
;
_reflns_number_total     2501
_reflns_number_gt     2314
_reflns_threshold_expression     I>2\s(I)
_refine_ls_structure_factor_coef     Fsqd
_refine_ls_matrix_type     full
_refine_ls_R_factor_all     0.0415
_refine_ls_R_factor_gt     0.0390
_refine_ls_wR_factor_gt     0.1028
_refine_ls_wR_factor_ref     0.1051
_refine_ls_goodness_of_fit_ref     1.034
_refine_ls_restrained_S_all     1.034
_refine_ls_number_reflns     2501
_refine_ls_number_parameters     200
_refine_ls_number_restraints     0
_refine_ls_number_constraints     ?
_refine_ls_hydrogen_treatment     constr
_refine_ls_weighting_scheme     calc
_refine_ls_weighting_details
         'calc w=1/[\s^2^(Fo^2^)+(0.0555P)^2^+0.5076P] where P=(Fo^2^+2Fc^2^)/3'
_atom_sites_solution_hydrogens     geom
_atom_sites_solution_primary     direct
_atom_sites_solution_secondary     difmap
_refine_ls_shift/su_max     0.000
_refine_ls_shift/su_mean     0.000
_refine_diff_density_max     0.251
_refine_diff_density_min     -0.382
_refine_ls_extinction_method     'SHELXL97 (Sheldrick, 2008)'
_refine_ls_extinction_coef     0.0171(10)
_refine_ls_extinction_expression
                                  'FC^*^=KFC[1+0.001XFC^2^\L^3^/SIN(2\Q)]^-1/4^'
loop_
    _atom_type_symbol
    _atom_type_description
    _atom_type_scat_dispersion_real
    _atom_type_scat_dispersion_imag
    _atom_type_scat_source
    C C 0.0181 0.0091 ' International Tables Vol C Tables 4.2.6.8 and 6.1.1.4'
    H H 0.0000 0.0000 ' International Tables Vol C Tables 4.2.6.8 and 6.1.1.4'
    Cl Cl 0.3639 0.7018 ' International Tables Vol C Tables 4.2.6.8 and 6.1.1.4'
    N N 0.0311 0.0180 ' International Tables Vol C Tables 4.2.6.8 and 6.1.1.4'
    O O 0.0492 0.0322 ' International Tables Vol C Tables 4.2.6.8 and 6.1.1.4'
_computing_data_collection     'APEX2 (Bruker, 2013)'
_computing_cell_refinement     'SAINT (Bruker, 2013)'
_computing_data_reduction     'SAINT (Bruker, 2013)'
_computing_structure_solution     'SHELXS97 (Sheldrick, 2008)'
_computing_structure_refinement     'SHELXL97 (Sheldrick, 2008)'
_computing_molecular_graphics     'Mercury (Macrae <i>et al.</i>, 2008)'
_computing_publication_material     'PLATON (Spek, 2009)'
loop_
    _atom_site_type_symbol
    _atom_site_label
    _atom_site_fract_x
    _atom_site_fract_y
    _atom_site_fract_z
    _atom_site_U_iso_or_equiv
    _atom_site_thermal_displace_type
    _atom_site_calc_flag
    _atom_site_refinement_flags
    _atom_site_occupancy
    _atom_site_disorder_assembly
    _atom_site_disorder_group
    Cl Cl1 0.33674(5) 0.67384(7) 0.29951(2) 0.0525(2) Uani d . 1.000 . .
    O O1 0.96938(13) 0.67414(15) 0.37256(6) 0.0417(4) Uani d . 1.000 . .
    O O2 0.96678(16) 0.16557(19) 0.27222(7) 0.0579(5) Uani d . 1.000 . .
    N N1 1.15356(14) 0.51714(19) 0.42604(6) 0.0354(4) Uani d . 1.000 . .
    N N2 1.23196(16) 0.3599(2) 0.42482(7) 0.0420(5) Uani d . 1.000 . .
    C C1 0.81860(18) 0.6650(2) 0.35492(7) 0.0335(5) Uani d . 1.000 . .
    C C2 0.72891(19) 0.5340(3) 0.37544(8) 0.0419(5) Uani d . 1.000 . .
    C C3 0.58011(19) 0.5360(3) 0.35785(8) 0.0417(5) Uani d . 1.000 . .
    C C4 0.52407(19) 0.6712(2) 0.32108(7) 0.0378(5) Uani d . 1.000 . .
    C C5 0.6139(2) 0.8024(2) 0.30129(8) 0.0438(6) Uani d . 1.000 . .
    C C6 0.7637(2) 0.8000(2) 0.31799(8) 0.0403(6) Uani d . 1.000 . .
    C C7 1.04684(16) 0.5223(2) 0.38079(7) 0.0332(5) Uani d . 1.000 . .
    C C8 1.05021(18) 0.3640(2) 0.34914(7) 0.0354(5) Uani d . 1.000 . .
    C C9 1.16849(19) 0.2680(2) 0.37941(8) 0.0398(5) Uani d . 1.000 . .
    C C10 0.9588(2) 0.3101(3) 0.29611(8) 0.0407(6) Uani d . 1.000 . .
    C C11 1.20153(18) 0.6520(2) 0.46814(7) 0.0336(5) Uani d . 1.000 . .
    C C12 1.3510(2) 0.6767(2) 0.47974(8) 0.0407(6) Uani d . 1.000 . .
    C C13 1.4008(2) 0.8051(3) 0.52092(9) 0.0488(6) Uani d . 1.000 . .
    C C14 1.3028(2) 0.9086(3) 0.54945(9) 0.0533(7) Uani d . 1.000 . .
    C C15 1.1529(2) 0.8822(3) 0.53819(8) 0.0495(6) Uani d . 1.000 . .
    C C16 1.10095(19) 0.7530(2) 0.49751(7) 0.0404(5) Uani d . 1.000 . .
    C C17 1.2243(2) 0.0881(3) 0.36473(11) 0.0592(7) Uani d . 1.000 . .
    H H02A 1.30480 0.05740 0.39310 0.0890 Uiso c R 1.000 . .
    H H2 0.76800 0.44510 0.40090 0.0500 Uiso c R 1.000 . .
    H H02B 1.25740 0.08840 0.32440 0.0890 Uiso c R 1.000 . .
    H H3 0.51850 0.44700 0.37070 0.0500 Uiso c R 1.000 . .
    H H02C 1.14670 0.00270 0.36720 0.0890 Uiso c R 1.000 . .
    H H5 0.57430 0.89290 0.27670 0.0530 Uiso c R 1.000 . .
    H H6 0.82560 0.88770 0.30450 0.0480 Uiso c R 1.000 . .
    H H10 0.89020 0.39080 0.27940 0.0490 Uiso c R 1.000 . .
    H H12 1.41770 0.60760 0.46010 0.0490 Uiso c R 1.000 . .
    H H13 1.50150 0.82140 0.52930 0.0590 Uiso c R 1.000 . .
    H H14 1.33690 0.99660 0.57640 0.0640 Uiso c R 1.000 . .
    H H15 1.08660 0.95150 0.55800 0.0590 Uiso c R 1.000 . .
    H H16 1.00030 0.73440 0.49010 0.0480 Uiso c R 1.000 . .
loop_
    _atom_site_aniso_label
    _atom_site_aniso_U_11
    _atom_site_aniso_U_22
    _atom_site_aniso_U_33
    _atom_site_aniso_U_12
    _atom_site_aniso_U_13
    _atom_site_aniso_U_23
    Cl1 0.0314(3) 0.0597(4) 0.0649(3) 0.0089(2) -0.0083(2) -0.0045(2)
    O1 0.0335(6) 0.0355(7) 0.0536(7) 0.0015(5) -0.0141(5) 0.0023(5)
    O2 0.0543(9) 0.0558(9) 0.0619(9) -0.0033(6) -0.0090(7) -0.0195(7)
    N1 0.0304(7) 0.0367(8) 0.0378(7) 0.0046(6) -0.0069(5) -0.0024(6)
    N2 0.0365(8) 0.0382(8) 0.0497(8) 0.0084(6) -0.0094(6) -0.0035(6)
    C1 0.0294(8) 0.0379(9) 0.0321(8) 0.0039(6) -0.0057(6) -0.0005(6)
    C2 0.0382(9) 0.0447(10) 0.0418(9) 0.0044(8) -0.0038(7) 0.0129(7)
    C3 0.0342(9) 0.0454(10) 0.0456(9) 0.0018(7) 0.0038(7) 0.0068(8)
    C4 0.0316(9) 0.0442(10) 0.0368(8) 0.0072(7) -0.0034(7) -0.0030(7)
    C5 0.0423(10) 0.0432(10) 0.0445(9) 0.0091(8) -0.0071(8) 0.0099(8)
    C6 0.0390(10) 0.0379(10) 0.0435(9) 0.0020(7) -0.0014(7) 0.0076(7)
    C7 0.0258(7) 0.0365(9) 0.0364(8) 0.0000(6) -0.0044(6) 0.0037(7)
    C8 0.0302(8) 0.0366(9) 0.0386(8) -0.0034(7) -0.0030(6) 0.0003(7)
    C9 0.0340(9) 0.0393(10) 0.0453(9) 0.0013(7) -0.0021(7) -0.0040(7)
    C10 0.0360(9) 0.0442(11) 0.0409(9) -0.0062(7) -0.0037(7) -0.0020(8)
    C11 0.0350(9) 0.0340(9) 0.0308(8) 0.0012(6) -0.0042(6) 0.0031(6)
    C12 0.0340(9) 0.0490(11) 0.0386(9) 0.0006(7) -0.0020(7) -0.0009(7)
    C13 0.0440(10) 0.0539(12) 0.0468(10) -0.0090(9) -0.0097(8) -0.0019(8)
    C14 0.0658(13) 0.0454(12) 0.0467(10) -0.0040(9) -0.0104(9) -0.0069(8)
    C15 0.0623(12) 0.0430(11) 0.0429(9) 0.0136(9) 0.0021(8) -0.0035(8)
    C16 0.0360(9) 0.0432(10) 0.0412(9) 0.0062(7) -0.0023(7) 0.0021(8)
    C17 0.0530(12) 0.0482(12) 0.0741(13) 0.0116(10) -0.0122(10) -0.0135(10)
_geom_special_details
;
Bond distances, angles <i>etc</i>. have been calculated using the rounded
fractional coordinates. All su's are estimated from the variances of the
(full) variance-covariance matrix. The cell e.s.d.'s are taken into account in
the estimation of distances, angles and torsion angles
;
loop_
    _geom_bond_atom_site_label_1
    _geom_bond_atom_site_label_2
    _geom_bond_site_symmetry_1
    _geom_bond_site_symmetry_2
    _geom_bond_distance
    _geom_bond_publ_flag
    Cl1 C4 . . 1.7390(18) no
    O1 C1 . . 1.403(2) no
    O1 C7 . . 1.3490(19) no
    O2 C10 . . 1.214(3) no
    N1 N2 . . 1.384(2) no
    N1 C7 . . 1.347(2) no
    N1 C11 . . 1.426(2) no
    N2 C9 . . 1.320(2) no
    C1 C2 . . 1.377(3) no
    C1 C6 . . 1.377(2) no
    C2 C3 . . 1.384(2) no
    C3 C4 . . 1.379(3) no
    C4 C5 . . 1.373(2) no
    C5 C6 . . 1.388(3) no
    C7 C8 . . 1.384(2) no
    C8 C9 . . 1.425(2) no
    C8 C10 . . 1.449(2) no
    C9 C17 . . 1.490(3) no
    C11 C12 . . 1.380(2) no
    C11 C16 . . 1.386(2) no
    C12 C13 . . 1.384(3) no
    C13 C14 . . 1.370(3) no
    C14 C15 . . 1.384(3) no
    C15 C16 . . 1.386(3) no
    C2 H2 . . 0.9300 no
    C3 H3 . . 0.9300 no
    C5 H5 . . 0.9300 no
    C6 H6 . . 0.9300 no
    C10 H10 . . 0.9300 no
    C12 H12 . . 0.9300 no
    C13 H13 . . 0.9300 no
    C14 H14 . . 0.9300 no
    C15 H15 . . 0.9300 no
    C16 H16 . . 0.9300 no
    C17 H02A . . 0.9600 no
    C17 H02B . . 0.9600 no
    C17 H02C . . 0.9600 no
loop_
    _geom_angle_atom_site_label_1
    _geom_angle_atom_site_label_2
    _geom_angle_atom_site_label_3
    _geom_angle_site_symmetry_1
    _geom_angle_site_symmetry_2
    _geom_angle_site_symmetry_3
    _geom_angle
    _geom_angle_publ_flag
    C1 O1 C7 . . . 119.23(12) no
    N2 N1 C7 . . . 110.91(13) no
    N2 N1 C11 . . . 119.12(13) no
    C7 N1 C11 . . . 129.64(14) no
    N1 N2 C9 . . . 105.30(13) no
    O1 C1 C2 . . . 122.29(14) no
    O1 C1 C6 . . . 115.95(14) no
    C2 C1 C6 . . . 121.69(16) no
    C1 C2 C3 . . . 119.37(18) no
    C2 C3 C4 . . . 119.31(18) no
    Cl1 C4 C3 . . . 119.12(13) no
    Cl1 C4 C5 . . . 119.89(13) no
    C3 C4 C5 . . . 121.00(16) no
    C4 C5 C6 . . . 120.08(15) no
    C1 C6 C5 . . . 118.54(15) no
    O1 C7 N1 . . . 117.94(14) no
    O1 C7 C8 . . . 133.72(14) no
    N1 C7 C8 . . . 108.15(13) no
    C7 C8 C9 . . . 103.96(14) no
    C7 C8 C10 . . . 128.28(16) no
    C9 C8 C10 . . . 127.72(15) no
    N2 C9 C8 . . . 111.66(14) no
    N2 C9 C17 . . . 120.29(16) no
    C8 C9 C17 . . . 128.05(16) no
    O2 C10 C8 . . . 123.73(18) no
    N1 C11 C12 . . . 118.14(14) no
    N1 C11 C16 . . . 120.96(14) no
    C12 C11 C16 . . . 120.89(15) no
    C11 C12 C13 . . . 119.43(16) no
    C12 C13 C14 . . . 120.43(17) no
    C13 C14 C15 . . . 119.99(19) no
    C14 C15 C16 . . . 120.39(18) no
    C11 C16 C15 . . . 118.86(16) no
    C1 C2 H2 . . . 120.00 no
    C3 C2 H2 . . . 120.00 no
    C2 C3 H3 . . . 120.00 no
    C4 C3 H3 . . . 120.00 no
    C4 C5 H5 . . . 120.00 no
    C6 C5 H5 . . . 120.00 no
    C1 C6 H6 . . . 121.00 no
    C5 C6 H6 . . . 121.00 no
    O2 C10 H10 . . . 118.00 no
    C8 C10 H10 . . . 118.00 no
    C11 C12 H12 . . . 120.00 no
    C13 C12 H12 . . . 120.00 no
    C12 C13 H13 . . . 120.00 no
    C14 C13 H13 . . . 120.00 no
    C13 C14 H14 . . . 120.00 no
    C15 C14 H14 . . . 120.00 no
    C14 C15 H15 . . . 120.00 no
    C16 C15 H15 . . . 120.00 no
    C11 C16 H16 . . . 121.00 no
    C15 C16 H16 . . . 121.00 no
    C9 C17 H02A . . . 109.00 no
    C9 C17 H02B . . . 109.00 no
    C9 C17 H02C . . . 109.00 no
    H02A C17 H02B . . . 110.00 no
    H02A C17 H02C . . . 109.00 no
    H02B C17 H02C . . . 109.00 no
loop_
    _geom_torsion_atom_site_label_1
    _geom_torsion_atom_site_label_2
    _geom_torsion_atom_site_label_3
    _geom_torsion_atom_site_label_4
    _geom_torsion_site_symmetry_1
    _geom_torsion_site_symmetry_2
    _geom_torsion_site_symmetry_3
    _geom_torsion_site_symmetry_4
    _geom_torsion
    _geom_torsion_publ_flag
    C7 O1 C1 C2 . . . . 36.1(2) no
    C7 O1 C1 C6 . . . . -146.92(15) no
    C1 O1 C7 N1 . . . . -143.39(14) no
    C1 O1 C7 C8 . . . . 42.4(2) no
    C7 N1 N2 C9 . . . . -1.81(18) no
    C11 N1 N2 C9 . . . . -175.88(14) no
    N2 N1 C7 O1 . . . . -174.08(13) no
    N2 N1 C7 C8 . . . . 1.51(18) no
    C11 N1 C7 O1 . . . . -0.8(2) no
    C11 N1 C7 C8 . . . . 174.78(15) no
    N2 N1 C11 C12 . . . . 37.2(2) no
    N2 N1 C11 C16 . . . . -141.54(15) no
    C7 N1 C11 C12 . . . . -135.63(17) no
    C7 N1 C11 C16 . . . . 45.7(2) no
    N1 N2 C9 C8 . . . . 1.42(19) no
    N1 N2 C9 C17 . . . . -179.62(16) no
    O1 C1 C2 C3 . . . . 177.88(16) no
    C6 C1 C2 C3 . . . . 1.0(3) no
    O1 C1 C6 C5 . . . . -177.13(15) no
    C2 C1 C6 C5 . . . . -0.1(3) no
    C1 C2 C3 C4 . . . . -1.3(3) no
    C2 C3 C4 Cl1 . . . . -179.59(14) no
    C2 C3 C4 C5 . . . . 0.6(3) no
    Cl1 C4 C5 C6 . . . . -179.47(13) no
    C3 C4 C5 C6 . . . . 0.3(3) no
    C4 C5 C6 C1 . . . . -0.6(2) no
    O1 C7 C8 C9 . . . . 174.01(17) no
    O1 C7 C8 C10 . . . . -3.9(3) no
    N1 C7 C8 C9 . . . . -0.60(17) no
    N1 C7 C8 C10 . . . . -178.50(16) no
    C7 C8 C9 N2 . . . . -0.55(19) no
    C7 C8 C9 C17 . . . . -179.41(17) no
    C10 C8 C9 N2 . . . . 177.37(17) no
    C10 C8 C9 C17 . . . . -1.5(3) no
    C7 C8 C10 O2 . . . . -177.79(18) no
    C9 C8 C10 O2 . . . . 4.8(3) no
    N1 C11 C12 C13 . . . . -179.23(16) no
    C16 C11 C12 C13 . . . . -0.5(2) no
    N1 C11 C16 C15 . . . . 179.80(15) no
    C12 C11 C16 C15 . . . . 1.1(2) no
    C11 C12 C13 C14 . . . . -0.8(3) no
    C12 C13 C14 C15 . . . . 1.5(3) no
    C13 C14 C15 C16 . . . . -0.9(3) no
    C14 C15 C16 C11 . . . . -0.4(3) no
loop_
    _geom_hbond_atom_site_label_D
    _geom_hbond_atom_site_label_H
    _geom_hbond_atom_site_label_A
    _geom_hbond_site_symmetry_A
    _geom_hbond_distance_DH
    _geom_hbond_distance_HA
    _geom_hbond_distance_DA
    _geom_hbond_angle_DHA
    _geom_hbond_publ_flag
    C6 H6 O2 1_565 0.93 2.58 3.503(2) 171.00 yes
    C2 H2 Cg 3_766 0.93 2.63 3.476(2) 152.00 yes
_iucr_refine_instructions_details
;
TITL bk-19 in P2(1)/c
CELL  1.54178   9.1016   7.5298  22.1242   90.000   93.908   90.000
ZERR     4.00   0.0007   0.0006   0.0016    0.000    0.003    0.000
LATT   1
SYMM  - X, 1/2 + Y, 1/2 - Z
SFAC  C    H    N    O    CL
UNIT  68   52   8    8    4
MERG   2
FMAP   2
PLAN   20
SIZE     0.21   0.22   0.23
ACTA
BOND
BOND   $H
CONF
L.S.  14
TEMP    23.00
WGHT    0.055500    0.507600
EXTI    0.017081
FVAR       0.26277
MOLE    1
CL1   5    0.336736    0.673843    0.299509    11.00000    0.03144    0.05968 =
         0.06491   -0.00453   -0.00829    0.00890
O1    4    0.969383    0.674142    0.372558    11.00000    0.03345    0.03552 =
         0.05364    0.00229   -0.01410    0.00146
N2    3    1.231960    0.359922    0.424815    11.00000    0.03645    0.03819 =
         0.04968   -0.00348   -0.00938    0.00844
N1    3    1.153564    0.517141    0.426040    11.00000    0.03036    0.03675 =
         0.03777   -0.00236   -0.00693    0.00462
C4    1    0.524066    0.671200    0.321082    11.00000    0.03158    0.04419 =
         0.03678   -0.00300   -0.00335    0.00720
O2    4    0.966775    0.165570    0.272222    11.00000    0.05430    0.05576 =
         0.06187   -0.01949   -0.00901   -0.00334
C11   1    1.201529    0.652033    0.468136    11.00000    0.03499    0.03399 =
         0.03084    0.00311   -0.00423    0.00120
C2    1    0.728905    0.534034    0.375444    11.00000    0.03823    0.04471 =
         0.04178    0.01287   -0.00382    0.00437
AFIX  43
H2    2    0.767979    0.445095    0.400902    11.00000   -1.20000
AFIX   0
C12   1    1.351049    0.676669    0.479738    11.00000    0.03402    0.04903 =
         0.03858   -0.00093   -0.00201    0.00056
AFIX  43
H12   2    1.417744    0.607559    0.460058    11.00000   -1.20000
AFIX   0
C1    1    0.818602    0.664957    0.354925    11.00000    0.02940    0.03790 =
         0.03210   -0.00047   -0.00570    0.00386
C6    1    0.763710    0.800005    0.317988    11.00000    0.03895    0.03792 =
         0.04351    0.00761   -0.00142    0.00199
AFIX  43
H6    2    0.825608    0.887687    0.304524    11.00000   -1.20000
AFIX   0
C3    1    0.580112    0.535957    0.357852    11.00000    0.03422    0.04535 =
         0.04564    0.00679    0.00375    0.00183
AFIX  43
H3    2    0.518534    0.447013    0.370680    11.00000   -1.20000
AFIX   0
C5    1    0.613878    0.802354    0.301291    11.00000    0.04231    0.04316 =
         0.04448    0.00991   -0.00710    0.00911
AFIX  43
H5    2    0.574314    0.892922    0.276662    11.00000   -1.20000
AFIX   0
C16   1    1.100948    0.752954    0.497508    11.00000    0.03604    0.04317 =
         0.04118    0.00215   -0.00226    0.00617
AFIX  43
H16   2    1.000326    0.734356    0.490065    11.00000   -1.20000
AFIX   0
C7    1    1.046840    0.522250    0.380786    11.00000    0.02576    0.03646 =
         0.03637    0.00366   -0.00443    0.00003
C8    1    1.050212    0.363975    0.349142    11.00000    0.03019    0.03659 =
         0.03861    0.00026   -0.00304   -0.00341
C9    1    1.168493    0.267981    0.379414    11.00000    0.03398    0.03929 =
         0.04533   -0.00403   -0.00210    0.00125
C10   1    0.958816    0.310108    0.296105    11.00000    0.03599    0.04424 =
         0.04085   -0.00202   -0.00371   -0.00622
AFIX  43
H10   2    0.890165    0.390845    0.279415    11.00000   -1.20000
AFIX   0
C15   1    1.152870    0.882165    0.538192    11.00000    0.06233    0.04303 =
         0.04287   -0.00345    0.00209    0.01359
AFIX  43
H15   2    1.086616    0.951485    0.558035    11.00000   -1.20000
AFIX   0
C13   1    1.400826    0.805125    0.520916    11.00000    0.04397    0.05393 =
         0.04678   -0.00189   -0.00973   -0.00900
AFIX  43
H13   2    1.501451    0.821361    0.529286    11.00000   -1.20000
AFIX   0
C14   1    1.302768    0.908610    0.549454    11.00000    0.06580    0.04545 =
         0.04667   -0.00693   -0.01044   -0.00402
AFIX  43
H14   2    1.336931    0.996570    0.576377    11.00000   -1.20000
AFIX   0
C17   1    1.224297    0.088139    0.364731    11.00000    0.05298    0.04816 =
         0.07405   -0.01345   -0.01218    0.01160
AFIX  33
H02A  2    1.304848    0.057388    0.393072    11.00000   -1.50000
H02B  2    1.257350    0.088444    0.324442    11.00000   -1.50000
H02C  2    1.146650    0.002705    0.367219    11.00000   -1.50000
HKLF 4
REM  bk-19 in P2(1)/c
REM R1 =  0.0390 for   2314 Fo > 4sig(Fo)  and  0.0415 for all   2501 data
REM    200 parameters refined using      0 restraints
END
WGHT      0.0556      0.5066
REM Highest difference peak  0.251,  deepest hole -0.382,  1-sigma level  0.043
Q1    1   0.3790  0.7359  0.2717  11.00000  0.05    0.25
Q2    1   0.1934  0.6355  0.2615  11.00000  0.05    0.22
Q3    1   0.8288  0.1768  0.2309  11.00000  0.05    0.21
Q4    1   0.5488  0.5966  0.3321  11.00000  0.05    0.15
Q5    1   1.3329  0.1025  0.3610  11.00000  0.05    0.15
Q6    1   1.1151  0.6925  0.4070  11.00000  0.05    0.14
Q7    1   1.2037  0.4591  0.4191  11.00000  0.05    0.14
Q8    1   0.7716  0.6174  0.3695  11.00000  0.05    0.13
Q9    1   1.0566  0.4486  0.3551  11.00000  0.05    0.13
Q10   1   1.1063  0.3113  0.3602  11.00000  0.05    0.13
Q11   1   0.6917  0.7215  0.2526  11.00000  0.05    0.13
Q12   1   0.7978  0.6949  0.3305  11.00000  0.05    0.13
Q13   1   1.0249  0.1484  0.2190  11.00000  0.05    0.12
Q14   1   0.4992  0.3816  0.3388  11.00000  0.05    0.12
Q15   1   0.6353  0.5825  0.3810  11.00000  0.05    0.12
Q16   1   0.2444  0.7106  0.3492  11.00000  0.05    0.12
Q17   1   1.0671  0.0955  0.3004  11.00000  0.05    0.12
Q18   1   0.4243  0.6021  0.3519  11.00000  0.05    0.12
Q19   1   1.1733  0.5751  0.4468  11.00000  0.05    0.12
Q20   1   1.0792  0.1222  0.2596  11.00000  0.05    0.11
;
