# Supplementary material for: 5-(4-Chloro­phen­oxy)-3-methyl-1-phenyl-1H-pyrazole-4-carbaldehyde
Source: Acta Crystallogr Sect E Struct Rep Online. 2014 Apr 16;70(Pt 5):o560. doi: 10.1107/S1600536814007879 (PMC4011310; doi:10.1107/S1600536814007879)
Supplement: Supplementary file 2 [file e-70-0o560-Isup2.hkl]

#
# h,k,l, Fc-squared, Fo-squared, sigma(Fo-squared) and status flag
#
data_I
_shelx_title ' bk-19 in P2(1)/c'
_shelx_refln_list_code          4
_shelx_F_calc_maximum      208.48
_exptl_crystal_F_000       648.00
_reflns_d_resolution_high  0.8544
 
loop_
 _symmetry_equiv_pos_as_xyz
 'x, y, z'
 '-x, y+1/2, -z+1/2'
 '-x, -y, -z'
 'x, -y-1/2, z-1/2'
 
_cell_length_a     9.1016
_cell_length_b     7.5298
_cell_length_c    22.1242
_cell_angle_alpha  90.000
_cell_angle_beta   93.908
_cell_angle_gamma  90.000
 
_shelx_F_squared_multiplier     1.000
 
loop_
 _refln_index_h
 _refln_index_k
 _refln_index_l
 _refln_F_squared_calc
 _refln_F_squared_meas
 _refln_F_squared_sigma
 _refln_observed_status
   2   0   0     1197.17     1093.52     83.48 o
   3   0   0     2139.34     2085.73    130.01 o
   4   0   0       28.93       24.26      2.75 o
   6   0   0     1012.17     1042.04     26.70 o
   7   0   0      456.16      491.70     13.24 o
   8   0   0      150.16      160.31      5.21 o
   9   0   0        1.97        1.44      1.08 o
  10   0   0      395.25      427.36     21.73 o
   1   1   0      380.54      314.19     10.84 o
   2   1   0     2467.91     2405.81    103.94 o
   3   1   0     2424.10     2292.65     90.75 o
   4   1   0     4755.09     4330.31    197.16 o
   5   1   0     2482.72     2582.86     64.48 o
   6   1   0       25.94       25.66      1.09 o
   7   1   0      174.56      158.35      3.54 o
   8   1   0      304.02      301.10      7.65 o
   9   1   0       17.57       15.20      1.39 o
  10   1   0      180.55      161.47      4.99 o
   0   2   0     7726.27     7583.06    506.86 o
   1   2   0       48.99       47.66      2.74 o
   2   2   0      492.16      482.08     16.65 o
   3   2   0     1086.37     1076.93     41.20 o
   4   2   0      155.00      166.93     13.85 o
   5   2   0      219.61      252.32      7.55 o
   6   2   0      407.29      426.32      9.97 o
   7   2   0      668.15      686.20     18.04 o
   8   2   0        9.46       11.72      1.25 o
   9   2   0      128.27      130.52      4.34 o
  10   2   0        0.71        0.94      0.94 o
   1   3   0        0.52        1.39      0.67 o
   2   3   0      220.44      241.75     13.36 o
   3   3   0       45.78       54.97      8.71 o
   4   3   0      115.25      126.79      3.34 o
   5   3   0      357.65      340.78      7.08 o
   6   3   0       44.77       52.90      1.75 o
   7   3   0      200.97      213.39      5.53 o
   8   3   0      110.61      119.14      4.05 o
   9   3   0        0.05       -0.84      1.08 o
   0   4   0      729.86      744.30     51.77 o
   1   4   0        0.72        5.79      1.88 o
   2   4   0      184.43      173.76      6.13 o
   3   4   0      182.93      165.87      5.94 o
   4   4   0      440.83      456.02     18.65 o
   5   4   0       19.78       23.63      1.19 o
   6   4   0      147.40      158.83      3.77 o
   7   4   0      255.91      273.96      6.51 o
   8   4   0       29.19       32.60      1.74 o
   9   4   0       75.76       77.51      2.82 o
   1   5   0      244.66      216.84      8.81 o
   2   5   0      862.32      906.42     32.00 o
   3   5   0       44.38       58.46      3.70 o
   4   5   0        6.04        4.58      1.81 o
   5   5   0      400.61      390.33     19.50 o
   6   5   0        2.43        2.24      0.85 o
   7   5   0       18.33       21.17      1.27 o
   8   5   0        9.80        9.38      1.28 o
   0   6   0     2674.42     2615.75     93.24 o
   1   6   0       12.94       15.48      2.61 o
   2   6   0       87.41       94.35      5.23 o
   3   6   0      464.67      471.02     17.53 o
   4   6   0        4.85        5.33      1.59 o
   5   6   0       81.30       78.31      3.83 o
   6   6   0      322.77      314.44     11.71 o
   7   6   0      143.28      139.77      5.62 o
   1   7   0       30.01       24.91      3.77 o
   2   7   0       32.55       39.30      2.84 o
   3   7   0        3.27        2.82      1.14 o
   4   7   0      132.76      149.70      6.32 o
   5   7   0      102.79      113.16      4.89 o
   6   7   0      134.63      115.28      4.72 o
   2   8   0        6.48        5.32      1.25 o
   3   8   0      228.07      225.32      8.73 o
   4   8   0        0.99        2.62      1.23 o
 -10   1   1      216.02      209.40      7.74 o
  -9   1   1       76.00       77.47      3.19 o
  -8   1   1        0.66        0.09      0.96 o
  -7   1   1      279.91      279.31      5.69 o
  -6   1   1       69.51       75.90      3.48 o
  -5   1   1     1081.66     1103.98     28.03 o
  -4   1   1      437.71      389.71     19.14 o
  -3   1   1      326.84      329.74     13.69 o
  -2   1   1      125.47      110.56      4.81 o
  -1   1   1        5.37        2.14      0.40 o
   0   1   1     6284.68     6135.63    204.75 o
   1   1   1     2012.52     1972.47     66.86 o
   2   1   1      145.19      149.86      6.49 o
   3   1   1      209.90      212.47      9.63 o
   4   1   1     1659.30     1490.02    101.56 o
   5   1   1       63.00       58.78      2.65 o
   6   1   1      261.38      251.01      4.99 o
   7   1   1       92.34       89.98      2.32 o
   8   1   1      102.03      102.92      3.26 o
   9   1   1        1.77        1.42      0.89 o
  10   1   1       12.08        9.99      1.14 o
 -10   2   1        0.13        0.99      0.80 o
  -9   2   1      101.93      108.56      3.86 o
  -8   2   1      700.24      752.19     19.83 o
  -7   2   1       10.07       12.74      1.94 o
  -6   2   1     1698.83     1730.62     38.52 o
  -5   2   1      666.08      651.08     13.00 o
  -4   2   1        7.70        2.46      1.88 o
  -3   2   1      338.60      263.06      9.63 o
  -2   2   1      740.75      678.37     25.82 o
  -1   2   1      678.30      697.06     30.16 o
   0   2   1     7017.51     7376.88    300.39 o
   1   2   1        1.89        0.16      0.55 o
   2   2   1      385.06      408.89     14.25 o
   3   2   1     1728.33     1626.77     61.56 o
   4   2   1        1.81        4.63      2.03 o
   5   2   1      183.92      211.91      5.12 o
   6   2   1      846.32      844.78     19.11 o
   7   2   1        8.88       11.28      1.33 o
   8   2   1       93.58       90.46      3.33 o
   9   2   1      179.79      205.01      6.14 o
  10   2   1       22.53       19.54      1.24 o
 -10   3   1      148.38      141.46      7.43 o
  -9   3   1      176.20      178.73      4.94 o
  -8   3   1       50.83       59.94      2.43 o
  -7   3   1      369.36      378.61      9.15 o
  -6   3   1      108.92      104.97      3.23 o
  -5   3   1      491.97      525.55     10.63 o
  -4   3   1       28.32       15.77      1.38 o
  -3   3   1      590.96      497.33     36.96 o
  -2   3   1     1937.79     1726.57     88.37 o
  -1   3   1     2121.45     2052.95     87.66 o
   0   3   1      597.99      678.42     33.06 o
   1   3   1     4388.73     4361.11    185.49 o
   2   3   1     3864.40     3438.97    311.48 o
   3   3   1       84.77       68.58      4.62 o
   4   3   1     1259.66     1211.22     26.78 o
   5   3   1      125.77      110.92      3.44 o
   6   3   1      652.96      685.36     14.33 o
   7   3   1      815.10      871.82     19.85 o
   8   3   1      505.71      536.71     14.41 o
   9   3   1      103.12      105.35      3.30 o
  -9   4   1      101.60      101.19      3.38 o
  -8   4   1      216.34      241.10      8.59 o
  -7   4   1      129.10      138.65      4.10 o
  -6   4   1      750.66      759.30     14.88 o
  -5   4   1      543.38      538.61     10.73 o
  -4   4   1       49.52       49.04      2.26 o
  -3   4   1      105.26       71.58      3.27 o
  -2   4   1      149.04      143.44      5.34 o
  -1   4   1       12.11       13.77      2.75 o
   0   4   1      168.96      154.30     12.40 o
   1   4   1      216.26      185.55     14.46 o
   2   4   1     1960.45     2107.67     64.31 o
   3   4   1     1067.95     1047.77     32.33 o
   4   4   1      440.26      411.51     21.63 o
   5   4   1        1.33        1.35      0.54 o
   6   4   1     1520.10     1479.78     28.13 o
   7   4   1       32.03       36.37      1.47 o
   8   4   1       21.23       20.40      1.42 o
   9   4   1      198.57      176.64      5.16 o
  -8   5   1       19.52       23.62      1.84 o
  -7   5   1       40.44       38.19      1.76 o
  -6   5   1       86.59       85.51      2.82 o
  -5   5   1      174.16      164.16      6.75 o
  -4   5   1       22.52       34.16      2.39 o
  -3   5   1       21.40       13.44      1.55 o
  -2   5   1       34.29       35.55      2.83 o
  -1   5   1       48.38       52.29      2.39 o
   0   5   1     1162.15     1101.69     27.16 o
   1   5   1     1181.24     1249.79     38.69 o
   2   5   1      378.45      384.32     14.27 o
   3   5   1        4.60        0.87      1.45 o
   4   5   1        1.53        3.30      1.01 o
   5   5   1      362.71      389.38     14.45 o
   6   5   1      707.28      724.54     16.97 o
   7   5   1        4.97        8.00      0.98 o
   8   5   1      256.33      247.70      8.32 o
  -7   6   1       12.81       10.24      1.18 o
  -6   6   1       18.29       18.58      1.66 o
  -5   6   1       25.20       26.20      2.83 o
  -4   6   1       29.60       30.93      2.36 o
  -3   6   1       30.23       32.56      2.61 o
  -2   6   1      186.91      192.29      9.69 o
  -1   6   1       40.27       37.34      3.61 o
   0   6   1       57.16       56.06      2.43 o
   1   6   1       51.65       63.86      3.59 o
   2   6   1       10.50       12.35      1.96 o
   3   6   1       50.89       51.67      4.86 o
   4   6   1       58.89       72.26      3.99 o
   5   6   1        1.48        1.89      0.89 o
   6   6   1       26.74       24.75      1.88 o
   7   6   1       16.02       12.33      1.45 o
  -6   7   1       24.72       26.68      1.81 o
  -5   7   1        0.21        1.28      0.76 o
  -4   7   1       11.12        9.98      2.10 o
  -3   7   1       11.05       13.87      1.60 o
  -2   7   1      156.51      161.80      6.99 o
  -1   7   1        0.32        2.48      1.28 o
   0   7   1      434.54      448.42     22.46 o
   1   7   1       15.75       11.13      1.63 o
   2   7   1        8.31        7.83      1.45 o
   3   7   1        0.20        0.26      1.09 o
   4   7   1      174.48      182.36      7.45 o
   5   7   1       89.27       94.28      4.15 o
   6   7   1        0.01        1.37      0.63 o
  -4   8   1        0.75       -0.73      1.59 o
  -3   8   1       22.37       23.37      1.86 o
  -2   8   1        9.04       12.17      1.74 o
   1   8   1        9.05       10.14      1.88 o
   2   8   1        0.10        2.80      1.38 o
   3   8   1        4.56        4.05      1.04 o
   4   8   1        0.52        0.83      0.79 o
 -10   0   2       26.31       29.43      3.62 o
  -9   0   2       58.91       62.95      2.95 o
  -8   0   2      743.96      797.58     21.08 o
  -7   0   2        8.29       12.56      1.33 o
  -6   0   2      796.31      783.27     20.36 o
  -5   0   2     1500.18     1612.26     68.88 o
  -4   0   2     1554.61     1493.04    120.90 o
  -3   0   2     2136.75     2214.51    179.64 o
  -2   0   2     8403.77     9488.24    527.39 o
  -1   0   2      134.99      124.59      7.41 o
   0   0   2       36.08       38.52      1.48 o
   1   0   2     1080.13     1143.01     64.33 o
   2   0   2      328.48      307.33     24.55 o
   3   0   2     8848.20     8899.34    993.56 o
   4   0   2      182.33      138.63      9.34 o
   5   0   2     1333.35     1454.31     61.70 o
   6   0   2       43.95       33.78      1.98 o
   7   0   2      659.08      713.44     18.64 o
   8   0   2      237.28      218.99      6.56 o
   9   0   2       17.17       20.51      2.96 o
  10   0   2      402.80      388.93     19.83 o
 -10   1   2      160.34      161.96      7.13 o
  -9   1   2        4.18        3.68      1.04 o
  -8   1   2       19.08       26.97      1.76 o
  -7   1   2     1045.00     1079.60     19.79 o
  -6   1   2      132.71      102.64      2.49 o
  -5   1   2        0.89        1.46      0.52 o
  -4   1   2     3244.11     2948.35    199.32 o
  -3   1   2     1902.35     1821.59     99.86 o
  -2   1   2      180.48      188.53      7.82 o
  -1   1   2        7.39        7.41      0.51 o
   0   1   2     1714.77     1729.19     42.98 o
   1   1   2     8537.22     8601.57    243.27 o
   2   1   2        4.82        4.88      0.93 o
   3   1   2      145.38      114.54      5.35 o
   4   1   2     1752.31     1499.00    120.24 o
   5   1   2        4.94       11.94      1.13 o
   6   1   2      732.85      685.22     12.57 o
   7   1   2      287.07      294.80      5.90 o
   8   1   2       12.26       13.35      1.25 o
   9   1   2      303.43      333.96      9.38 o
  10   1   2      148.42      131.50      8.55 o
 -10   2   2      146.41      140.81      3.99 o
  -9   2   2      132.90      129.74      4.37 o
  -8   2   2      127.53      140.75      4.73 o
  -7   2   2       74.08       89.18      3.30 o
  -6   2   2       12.88        9.46      0.87 o
  -5   2   2      381.83      377.74      8.47 o
  -4   2   2       63.43       85.82      8.42 o
  -3   2   2       20.14       25.50      1.61 o
  -2   2   2     2495.54     2473.58     93.09 o
  -1   2   2      175.63      157.72      5.56 o
   0   2   2     1782.27     1867.19     56.69 o
   1   2   2        7.28        9.16      0.65 o
   2   2   2     1470.07     1427.92     44.60 o
   3   2   2     1772.85     1703.75     64.33 o
   4   2   2       52.37       60.67      6.53 o
   5   2   2      352.97      369.16      8.53 o
   6   2   2     1477.49     1552.89     40.48 o
   7   2   2        8.95       10.80      1.14 o
   8   2   2       42.68       44.78      2.26 o
   9   2   2       69.89       71.51      2.82 o
  10   2   2      121.33      110.52      3.24 o
 -10   3   2        0.65       -0.29      0.92 o
  -9   3   2       42.18       42.95      2.00 o
  -8   3   2        0.38       -0.34      0.76 o
  -7   3   2      801.92      883.81     20.19 o
  -6   3   2       27.12       29.21      1.59 o
  -5   3   2       20.65       18.44      1.04 o
  -4   3   2      145.79      162.73      3.94 o
  -3   3   2      341.89      335.73     35.55 o
  -2   3   2      324.19      302.66     16.47 o
  -1   3   2       61.63       59.83      3.10 o
   0   3   2      287.19      343.16     17.20 o
   1   3   2       61.66       67.71      3.52 o
   2   3   2      144.33      131.72      9.70 o
   3   3   2        9.94       16.52      3.04 o
   4   3   2      213.53      208.03      5.07 o
   5   3   2       78.25       73.03      2.48 o
   6   3   2       16.11       13.95      0.85 o
   7   3   2       17.78       19.21      1.17 o
   8   3   2      149.74      161.26      5.02 o
   9   3   2      106.34      110.51      3.67 o
  -9   4   2        4.42        4.54      1.30 o
  -8   4   2      172.59      182.67      5.12 o
  -7   4   2      177.93      181.50      5.10 o
  -6   4   2       70.75       69.06      2.13 o
  -5   4   2       35.34       31.51      1.35 o
  -4   4   2        0.27        1.13      0.58 o
  -3   4   2       47.73       60.82      2.21 o
  -2   4   2       57.60       55.36      4.77 o
  -1   4   2      419.01      391.92     28.28 o
   0   4   2      112.26      107.52      9.31 o
   1   4   2       48.95       62.20      3.40 o
   2   4   2     2569.37     2751.75     83.73 o
   3   4   2      627.91      626.14     19.70 o
   4   4   2      191.19      177.21      9.41 o
   5   4   2      858.50      878.97     20.86 o
   6   4   2        1.69        3.62      1.67 o
   7   4   2      222.81      229.17      5.01 o
   8   4   2       75.13       75.13      2.81 o
   9   4   2       18.72       16.61      1.25 o
  -8   5   2        1.25        0.65      1.13 o
  -7   5   2       62.24       65.85      2.38 o
  -6   5   2      654.98      674.31     15.96 o
  -5   5   2        0.40        2.22      1.45 o
  -4   5   2      566.19      586.65     21.18 o
  -3   5   2       65.58       73.71      3.77 o
  -2   5   2       22.21       18.08      1.42 o
  -1   5   2      321.08      272.71      7.77 o
   0   5   2       35.23       24.33      1.39 o
   1   5   2       17.89       18.60      1.62 o
   2   5   2       79.42       65.26      3.45 o
   3   5   2        6.46        7.20      1.38 o
   4   5   2      195.35      213.39      8.57 o
   5   5   2        2.84        5.14      1.10 o
   6   5   2      439.58      430.43     10.37 o
   7   5   2       23.05       22.73      1.27 o
   8   5   2       42.83       41.04      2.35 o
  -7   6   2        4.81        2.61      1.59 o
  -6   6   2       10.99       12.37      1.59 o
  -5   6   2      506.40      541.11     19.63 o
  -4   6   2      133.73      138.55      6.05 o
  -3   6   2      247.62      254.52     10.13 o
  -2   6   2        3.59        6.71      2.17 o
  -1   6   2       22.76       24.04      1.70 o
   0   6   2      476.35      462.95     14.08 o
   1   6   2        2.17        2.85      1.18 o
   2   6   2      281.72      292.21     11.42 o
   3   6   2      330.53      336.41     12.98 o
   4   6   2      148.29      158.61      6.85 o
   5   6   2        0.25       -0.16      0.80 o
   6   6   2      124.98      135.08      5.59 o
   7   6   2        5.08        5.30      2.68 o
  -6   7   2       69.33       72.80      3.38 o
  -5   7   2       42.76       34.38      2.25 o
  -4   7   2      175.08      203.98      8.15 o
  -3   7   2        0.21       -0.20      1.38 o
  -2   7   2       76.20       83.49      4.33 o
  -1   7   2        9.82       12.62      1.44 o
   0   7   2     1518.01     1517.53     71.53 o
   1   7   2       43.05       38.93      2.82 o
   2   7   2       12.63       10.02      1.58 o
   3   7   2       37.80       39.16      2.84 o
   4   7   2      295.15      312.91     11.92 o
   5   7   2        3.15        1.52      1.45 o
   6   7   2       31.51       26.54      1.77 o
  -4   8   2        0.24       -0.43      1.74 o
  -3   8   2       18.72       22.56      3.19 o
  -2   8   2       93.87       97.20      7.41 o
   1   8   2      137.36      131.24      7.57 o
   2   8   2       38.62       34.15      2.49 o
   3   8   2        8.53       11.26      1.40 o
   4   8   2       11.80       12.30      1.27 o
 -10   1   3       68.83       75.80      2.81 o
  -9   1   3       15.33       15.01      1.69 o
  -8   1   3       42.28       35.35      1.96 o
  -7   1   3       88.22       97.87      2.88 o
  -6   1   3       33.29       29.91      1.30 o
  -5   1   3      523.34      514.74     11.88 o
  -4   1   3      126.83       94.62      8.52 o
  -3   1   3     1179.33     1047.54     52.49 o
  -2   1   3     6931.33     7309.52    286.82 o
  -1   1   3      248.88      276.16      9.57 o
   0   1   3     6751.36     7186.21    177.94 o
   1   1   3      407.90      419.78     12.03 o
   2   1   3       63.74       61.88      5.70 o
   3   1   3      471.77      384.43     28.79 o
   4   1   3       68.77       59.87      7.92 o
   5   1   3       32.28       28.34      1.71 o
   6   1   3      121.59      114.81      4.09 o
   7   1   3       17.21       10.88      0.90 o
   8   1   3      320.35      327.78      8.13 o
   9   1   3       88.06       67.11      2.80 o
  10   1   3        5.08        5.68      1.05 o
 -10   2   3       26.90       29.42      1.54 o
  -9   2   3      141.40      144.41      4.29 o
  -8   2   3       80.43       89.84      3.47 o
  -7   2   3      518.31      559.58     15.04 o
  -6   2   3        7.83       11.48      1.89 o
  -5   2   3     1242.95     1317.33     28.06 o
  -4   2   3      503.29      522.31     37.86 o
  -3   2   3        1.29        1.96      0.60 o
  -2   2   3     1076.47      989.86     33.66 o
  -1   2   3      639.49      604.58     19.00 o
   0   2   3     1099.35     1078.89     28.71 o
   1   2   3     1926.35     1799.66     55.89 o
   2   2   3     1564.43     1521.79     47.48 o
   3   2   3     1309.07     1315.02     56.94 o
   4   2   3       38.92       35.26      2.48 o
   5   2   3      206.99      215.90      5.20 o
   6   2   3      168.07      162.78      4.89 o
   7   2   3        2.15        3.34      1.03 o
   8   2   3      161.87      167.04      5.15 o
   9   2   3      157.76      169.13      5.19 o
  10   2   3      273.71      283.80      7.86 o
  -9   3   3       42.07       37.59      1.90 o
  -8   3   3      170.31      183.39      5.23 o
  -7   3   3      530.15      546.19     13.30 o
  -6   3   3      567.20      568.42     12.07 o
  -5   3   3        1.47        3.63      0.57 o
  -4   3   3     1573.16     1458.39     30.15 o
  -3   3   3      295.35      428.55     30.94 o
  -2   3   3      504.26      491.62     33.78 o
  -1   3   3       14.94       29.04      1.80 o
   0   3   3     1291.50     1364.41     45.18 o
   1   3   3      228.32      230.34      9.20 o
   2   3   3      613.43      788.00     54.32 o
   3   3   3     1256.62     1151.82     78.97 o
   4   3   3      268.11      270.54      5.85 o
   5   3   3      855.16      809.35     19.08 o
   6   3   3     1794.22     1893.01     43.77 o
   7   3   3      303.41      343.02      8.21 o
   8   3   3       44.68       45.23      2.16 o
   9   3   3       83.93       97.52      3.02 o
  -9   4   3       16.61       14.97      1.43 o
  -8   4   3       55.45       60.01      2.72 o
  -7   4   3      238.42      250.45      5.51 o
  -6   4   3       42.16       39.86      1.63 o
  -5   4   3      489.01      482.62      9.78 o
  -4   4   3       52.34       45.30      1.56 o
  -3   4   3      161.52      129.17      3.94 o
  -2   4   3     3146.93     2911.34    111.33 o
  -1   4   3       41.46       36.75      5.00 o
   0   4   3      837.10      876.10     53.37 o
   1   4   3      170.69      139.93      5.17 o
   2   4   3      529.25      557.57     17.71 o
   3   4   3        4.67        3.29      0.78 o
   4   4   3      111.31      103.91      4.60 o
   5   4   3        0.70        1.19      0.64 o
   6   4   3      121.29      118.52      3.06 o
   7   4   3      230.92      234.82      5.38 o
   8   4   3        4.03        6.31      1.11 o
   9   4   3       38.69       44.92      1.95 o
  -8   5   3        2.76        5.13      1.38 o
  -7   5   3        3.54        5.56      2.32 o
  -6   5   3       22.55       18.92      1.38 o
  -5   5   3       10.70        9.07      2.21 o
  -4   5   3       72.86       82.88      3.97 o
  -3   5   3      105.24      113.82      9.16 o
  -2   5   3      637.02      635.59     19.17 o
  -1   5   3      161.20      138.31      4.71 o
   0   5   3      455.48      427.74     12.88 o
   1   5   3       69.55       68.92      4.14 o
   2   5   3       24.48       24.21      2.16 o
   3   5   3       11.96       10.41      1.96 o
   4   5   3      222.90      227.90      9.09 o
   5   5   3        3.43        3.43      0.89 o
   6   5   3       46.10       46.03      1.83 o
   7   5   3        3.43        2.68      0.66 o
   8   5   3       83.98       81.49      3.38 o
  -7   6   3        1.48        1.59      1.45 o
  -6   6   3      553.07      574.01     20.53 o
  -5   6   3        0.68        2.55      1.01 o
  -4   6   3        0.86        1.93      1.16 o
  -3   6   3        0.10        1.03      0.94 o
  -2   6   3       21.23       24.78      3.18 o
  -1   6   3        2.05        2.05      0.98 o
   0   6   3      227.10      224.35      7.44 o
   1   6   3       51.52       53.31      3.31 o
   2   6   3        1.89        2.17      2.39 o
   3   6   3      151.25      147.73      6.57 o
   4   6   3      214.26      224.60      9.06 o
   5   6   3       95.00       91.33      4.29 o
   6   6   3       30.27       27.25      1.90 o
   7   6   3        2.22        2.33      0.83 o
  -6   7   3        7.15        7.53      1.88 o
  -5   7   3        0.02        0.72      0.78 o
  -4   7   3        9.17        9.55      1.28 o
  -3   7   3        0.21       -0.16      0.92 o
  -2   7   3       35.03       36.04      4.49 o
  -1   7   3       77.55       69.57      4.09 o
   0   7   3       43.52       52.35      4.35 o
   1   7   3       39.87       39.08      3.70 o
   2   7   3       17.55       16.66      2.83 o
   3   7   3       32.41       32.99      2.57 o
   4   7   3       91.29       96.25      5.23 o
   5   7   3       21.74       20.88      1.66 o
   6   7   3       31.66       31.78      3.12 o
  -4   8   3       90.57       85.89      6.54 o
  -3   8   3       40.82       39.31      4.50 o
  -2   8   3       19.95       21.30      3.48 o
   0   8   3        0.08        1.01      1.59 o
   1   8   3       27.19       27.25      2.90 o
   2   8   3        0.36        0.39      1.38 o
   3   8   3       33.58       37.98      4.28 o
   4   8   3       24.92       18.98      1.74 o
 -10   0   4      235.23      237.83      9.64 o
  -9   0   4       82.11       76.83      4.90 o
  -8   0   4       18.85       19.78      1.75 o
  -7   0   4        0.83        0.75      0.94 o
  -6   0   4       93.83       86.19      3.39 o
  -5   0   4     3825.54     3792.82    124.51 o
  -4   0   4      115.40       89.71      8.37 o
  -3   0   4     1011.81     1032.06     62.76 o
  -2   0   4     2152.92     2080.85    154.27 o
  -1   0   4     4935.91     5602.22    311.34 o
   0   0   4     1470.94     1401.76     55.34 o
   1   0   4      336.69      301.72     14.43 o
   2   0   4     6313.68     6467.42    860.52 o
   3   0   4     1856.75     1555.73    213.73 o
   4   0   4    13697.43    12831.78   1488.00 o
   5   0   4      695.53      675.34     21.62 o
   6   0   4      835.24      839.82     26.86 o
   7   0   4      515.82      484.39     12.93 o
   8   0   4      517.62      540.33     14.51 o
   9   0   4      746.10      668.97     17.68 o
  10   0   4        1.85       -0.14      1.74 o
 -10   1   4       58.67       56.58      2.11 o
  -9   1   4       65.18       78.88      4.09 o
  -8   1   4        5.72        6.07      1.04 o
  -7   1   4      946.30     1001.74     20.38 o
  -6   1   4      138.07      173.72      3.86 o
  -5   1   4      150.74      116.72      4.61 o
  -4   1   4      933.57      773.74     73.75 o
  -3   1   4      960.26      975.79     48.21 o
  -2   1   4     8651.19     9398.65    425.68 o
  -1   1   4    43462.75    39344.68   2248.67 o
   0   1   4     9399.51     9832.77    231.38 o
   1   1   4     1350.56     1365.36     38.78 o
   2   1   4      471.60      418.89     20.88 o
   3   1   4     1306.46     1110.93     79.28 o
   4   1   4       17.73       22.90      4.49 o
   5   1   4        2.20        7.01      2.44 o
   6   1   4     1866.11     1960.55     38.48 o
   7   1   4      136.09      137.30      3.42 o
   8   1   4       77.65       75.01      2.60 o
   9   1   4      348.33      400.13     10.97 o
  10   1   4        3.31        1.66      0.91 o
 -10   2   4       11.53        8.16      1.19 o
  -9   2   4        3.46        3.81      0.93 o
  -8   2   4        3.73        7.70      2.74 o
  -7   2   4        2.74        2.80      0.92 o
  -6   2   4      735.12      776.06     20.37 o
  -5   2   4     1177.24     1174.61     25.09 o
  -4   2   4       23.04       30.73      4.93 o
  -3   2   4     1773.41     1786.34     76.57 o
  -2   2   4        6.31        6.79      0.67 o
  -1   2   4      321.82      360.76     11.46 o
   0   2   4     6883.52     7473.25    215.46 o
   1   2   4       13.27       14.61      0.74 o
   2   2   4      435.89      378.45     14.92 o
   3   2   4      233.82      220.65     12.48 o
   4   2   4      208.16      218.67      5.88 o
   5   2   4      666.34      655.45     14.62 o
   6   2   4       35.28       36.02      1.69 o
   7   2   4      113.71      105.55      3.53 o
   8   2   4       12.83       15.25      1.28 o
   9   2   4       20.30       21.48      1.74 o
  10   2   4       38.82       39.30      1.92 o
  -9   3   4        3.15        4.59      0.90 o
  -8   3   4       17.97       16.50      2.05 o
  -7   3   4      113.35      108.97      4.16 o
  -6   3   4        3.07        2.70      0.71 o
  -5   3   4      414.92      436.97      8.24 o
  -4   3   4       94.10       95.41      2.48 o
  -3   3   4      571.20      604.07     42.83 o
  -2   3   4       83.66       89.72      5.40 o
  -1   3   4       16.35       21.64      1.67 o
   0   3   4        8.22       17.02      1.17 o
   1   3   4      221.05      235.49     10.74 o
   2   3   4      331.54      323.29     26.08 o
   3   3   4      443.39      435.19     20.44 o
   4   3   4        0.03        3.27      0.94 o
   5   3   4        2.09        4.67      0.63 o
   6   3   4        3.90        4.66      0.72 o
   7   3   4        7.37        8.91      0.82 o
   8   3   4        7.71        6.93      0.95 o
   9   3   4        0.16       -0.01      0.68 o
  -9   4   4       19.89       17.96      1.65 o
  -8   4   4        7.17        4.56      0.98 o
  -7   4   4      226.32      242.38      6.68 o
  -6   4   4        3.61        3.00      0.74 o
  -5   4   4      120.77      124.89      3.54 o
  -4   4   4       32.10       35.33      1.29 o
  -3   4   4       58.30       49.31      1.95 o
  -2   4   4       72.96       69.25      2.54 o
  -1   4   4       77.14       82.72      3.45 o
   0   4   4      282.97      274.38     11.56 o
   1   4   4      368.89      364.61     11.97 o
   2   4   4       71.36       87.31      3.03 o
   3   4   4      123.47      143.99      6.05 o
   4   4   4      253.64      251.91      9.30 o
   5   4   4      315.01      285.50     10.52 o
   6   4   4      405.47      398.64      9.87 o
   7   4   4        1.47        1.43      0.57 o
   8   4   4      165.32      183.92      5.45 o
   9   4   4       33.95       35.27      2.00 o
  -8   5   4        4.41        6.19      1.42 o
  -7   5   4      457.05      454.01     13.69 o
  -6   5   4       48.09       41.64      1.87 o
  -5   5   4      138.35      132.82      7.85 o
  -4   5   4      269.22      289.60      9.32 o
  -3   5   4       94.40      105.99      7.00 o
  -2   5   4      450.19      436.17     12.91 o
  -1   5   4      456.43      394.36     17.89 o
   0   5   4      320.24      284.89      8.94 o
   1   5   4       18.01       15.10      1.66 o
   2   5   4       80.48       72.01      3.80 o
   3   5   4       18.40       15.52      1.77 o
   4   5   4       42.72       42.12      2.74 o
   5   5   4       11.98       14.46      1.26 o
   6   5   4     1190.77     1164.53     26.71 o
   7   5   4      220.10      214.23      5.44 o
   8   5   4       12.16       11.16      1.23 o
  -7   6   4       35.50       27.84      3.05 o
  -6   6   4        4.07        5.05      1.04 o
  -5   6   4       45.17       44.97      2.76 o
  -4   6   4      110.70      110.06      5.02 o
  -3   6   4       39.82       44.47      4.84 o
  -2   6   4      762.50      764.36     22.08 o
  -1   6   4      493.23      522.68     19.22 o
   0   6   4        4.07       10.17      1.67 o
   1   6   4       12.15       14.42      1.88 o
   2   6   4       31.88       29.52      2.47 o
   3   6   4        0.22        0.92      2.03 o
   4   6   4      343.34      323.03     12.42 o
   5   6   4      286.39      312.10     11.84 o
   6   6   4       72.36       80.66      3.66 o
   7   6   4       30.27       35.87      2.09 o
  -6   7   4       13.35        8.11      1.88 o
  -5   7   4       11.32       11.67      1.34 o
  -4   7   4       28.46       26.61      2.09 o
  -3   7   4       23.00       26.67      2.17 o
  -2   7   4      140.30      128.31      6.25 o
  -1   7   4      460.83      512.61     18.94 o
   0   7   4       65.18       69.80      5.22 o
   1   7   4       91.85      100.58      7.33 o
   2   7   4      203.80      216.79      8.89 o
   3   7   4       70.35       75.00      4.03 o
   4   7   4        0.17        0.49      0.89 o
   5   7   4        3.68        2.75      0.78 o
   6   7   4       58.88       55.92      2.62 o
  -4   8   4        1.26        1.16      1.88 o
  -3   8   4        7.79        6.95      2.46 o
  -2   8   4       13.82       18.84      3.04 o
   0   8   4       11.36       10.00      2.17 o
   1   8   4       32.10       37.41      3.33 o
   2   8   4       15.32       17.06      1.71 o
   3   8   4      112.47      103.63      5.45 o
 -10   1   5        0.16        1.52      0.83 o
  -9   1   5      247.01      258.38      6.92 o
  -8   1   5      121.07      124.62      3.96 o
  -7   1   5      314.57      324.28      7.38 o
  -6   1   5      456.30      432.20     11.14 o
  -5   1   5      200.88      167.71      4.44 o
  -4   1   5      191.15      188.47     19.79 o
  -3   1   5      812.17      725.09     29.19 o
  -2   1   5       48.11       39.92      2.42 o
  -1   1   5    18757.93    19874.22    746.50 o
   0   1   5     1562.02     1614.05     38.23 o
   1   1   5     3279.97     3178.40     89.74 o
   2   1   5       64.53       69.67      2.74 o
   3   1   5       38.76       31.53      2.93 o
   4   1   5     1806.10     1939.41    190.38 o
   5   1   5      357.79      367.89     10.48 o
   6   1   5      174.18      164.07      3.89 o
   7   1   5      171.83      153.08      3.74 o
   8   1   5        0.08        1.92      0.70 o
   9   1   5      239.27      235.52      6.96 o
  10   1   5       14.20       14.06      2.32 o
 -10   2   5       56.43       55.99      2.16 o
  -9   2   5        1.88        2.87      0.94 o
  -8   2   5      316.38      335.15      8.67 o
  -7   2   5      104.52      109.88      4.03 o
  -6   2   5      639.71      722.38     19.14 o
  -5   2   5      444.58      435.75      9.83 o
  -4   2   5       13.73       17.62      1.53 o
  -3   2   5       20.14       21.21      2.54 o
  -2   2   5      718.24      664.23     20.93 o
  -1   2   5     6091.69     6854.50    213.34 o
   0   2   5      400.25      416.94     12.37 o
   1   2   5     2721.67     2495.74     72.19 o
   2   2   5     1398.65     1290.38     40.41 o
   3   2   5      751.44      714.37     49.22 o
   4   2   5     2000.91     1991.64     39.01 o
   5   2   5       97.61       89.36      2.53 o
   6   2   5       77.81       89.38      4.44 o
   7   2   5       86.84       80.05      2.89 o
   8   2   5       99.55      103.19      3.53 o
   9   2   5       62.87       69.89      2.68 o
  10   2   5      166.36      171.16      9.48 o
  -9   3   5       23.07       22.38      1.71 o
  -8   3   5       49.71       48.37      2.37 o
  -7   3   5      645.21      699.54     16.80 o
  -6   3   5       85.96       89.88      2.42 o
  -5   3   5     1007.37      985.33     17.70 o
  -4   3   5      224.39      187.15      3.73 o
  -3   3   5      358.99      327.32      9.23 o
  -2   3   5      347.44      279.93     15.13 o
  -1   3   5     1747.08     1759.98     90.12 o
   0   3   5      895.44      859.60     44.58 o
   1   3   5        9.86        4.61      2.17 o
   2   3   5       16.74       10.64      2.10 o
   3   3   5      537.43      449.15      9.49 o
   4   3   5      310.26      307.07      6.13 o
   5   3   5      509.31      470.02     13.18 o
   6   3   5     2528.84     2645.50     69.62 o
   7   3   5        3.11        3.74      0.74 o
   8   3   5      301.46      305.91      8.49 o
   9   3   5      174.65      173.98      5.14 o
  -9   4   5       84.45       80.49      2.67 o
  -8   4   5       71.75       79.99      2.96 o
  -7   4   5      139.58      138.00      4.40 o
  -6   4   5       88.47       87.39      2.61 o
  -5   4   5       66.02       67.80      2.02 o
  -4   4   5      305.93      271.65      5.39 o
  -3   4   5       67.15       66.89      2.26 o
  -2   4   5      192.49      171.36      4.59 o
  -1   4   5     1559.16     1453.47     38.51 o
   0   4   5      179.85      216.69     11.52 o
   1   4   5     2733.43     2731.01     70.79 o
   2   4   5       38.21       33.58      2.26 o
   3   4   5       71.27       89.60      4.66 o
   4   4   5      495.24      499.53     12.21 o
   5   4   5      707.29      733.94     17.52 o
   6   4   5     1483.45     1532.13     35.80 o
   7   4   5      473.53      473.72     10.09 o
   8   4   5      168.86      170.31      5.09 o
   9   4   5       31.89       25.91      1.64 o
  -8   5   5       59.88       62.62      3.13 o
  -7   5   5      183.15      177.64      5.20 o
  -6   5   5      141.63      151.19      4.21 o
  -5   5   5      129.86      115.51      4.87 o
  -4   5   5       31.42       26.28      2.18 o
  -3   5   5       24.88       25.58      1.59 o
  -2   5   5        0.23        0.70      1.38 o
  -1   5   5       76.80       77.75      3.89 o
   0   5   5       44.66       48.19      2.37 o
   1   5   5      251.05      279.06     10.77 o
   2   5   5       21.69       19.28      1.84 o
   3   5   5      891.76     1009.31     35.65 o
   4   5   5       14.49       10.36      1.45 o
   5   5   5      201.94      187.45     13.26 o
   6   5   5      289.81      306.52      7.54 o
   7   5   5       24.85       25.60      1.29 o
   8   5   5        2.96        5.08      0.97 o
  -7   6   5       16.77       10.14      2.03 o
  -6   6   5       23.52       25.37      1.95 o
  -5   6   5        2.96        6.23      1.12 o
  -4   6   5       19.49       19.12      2.54 o
  -3   6   5       13.15       13.24      1.43 o
  -2   6   5      274.81      275.73      8.71 o
  -1   6   5        4.76        8.57      2.97 o
   0   6   5       48.33       47.78      3.01 o
   1   6   5      156.99      171.08      8.30 o
   2   6   5        4.53        1.97      1.67 o
   3   6   5       43.45       43.29      4.06 o
   4   6   5       40.68       48.12      3.48 o
   5   6   5       16.66       18.34      1.69 o
   6   6   5       14.95       16.35      1.52 o
   7   6   5        8.40        6.71      0.94 o
  -6   7   5        0.28        0.58      1.45 o
  -5   7   5       14.08       13.38      1.96 o
  -4   7   5       39.79       33.34      2.41 o
  -3   7   5       23.84       21.78      1.97 o
  -2   7   5      162.42      171.17      7.69 o
  -1   7   5      329.29      324.40     12.58 o
   0   7   5        4.23        3.62      1.74 o
   1   7   5        5.70        4.17      1.28 o
   2   7   5        8.97        7.64      1.49 o
   3   7   5       47.55       47.23      3.11 o
   4   7   5      221.13      221.21     10.21 o
   5   7   5       25.52       20.05      1.53 o
  -4   8   5        1.13        3.91      1.88 o
  -3   8   5       27.71       23.92      3.33 o
  -2   8   5       27.56       26.53      3.48 o
  -1   8   5       79.91       94.10      6.54 o
   0   8   5       60.87       61.10      4.64 o
   1   8   5        5.79        7.68      1.59 o
   2   8   5       51.85       53.08      3.41 o
   3   8   5       23.80       24.97      4.78 o
 -10   0   6       33.18       26.49      2.51 o
  -9   0   6       85.35       86.75      5.14 o
  -8   0   6      437.41      460.66     12.89 o
  -7   0   6      598.24      607.52     16.50 o
  -6   0   6       20.52       23.45      1.78 o
  -5   0   6     1110.12     1083.15     27.82 o
  -4   0   6      532.92      354.73     30.08 o
  -3   0   6     1525.22     1306.16    130.14 o
  -2   0   6     6031.34     6303.58    380.64 o
  -1   0   6     2761.06     2953.98    134.36 o
   0   0   6     6184.14     6161.29    242.13 o
   1   0   6      773.31      737.05     34.08 o
   2   0   6     1831.66     1620.71     77.28 o
   3   0   6      561.97      511.13     65.82 o
   5   0   6     1183.87     1165.67     36.81 o
   6   0   6       83.22       79.77      3.52 o
   7   0   6       34.83       37.62      2.62 o
   8   0   6      853.69      908.04     23.55 o
   9   0   6        5.93       14.10      4.35 o
 -10   1   6        0.57        0.41      1.11 o
  -9   1   6      116.12      114.72      3.76 o
  -8   1   6      137.60      144.06      6.04 o
  -7   1   6     1249.93     1365.55     27.48 o
  -6   1   6      237.69      226.54      5.33 o
  -5   1   6     1017.35      983.82     33.51 o
  -4   1   6      667.06      639.64     52.86 o
  -3   1   6        9.67        6.64      1.04 o
  -2   1   6     6238.94     6189.07    216.29 o
  -1   1   6     3234.42     3357.67    104.22 o
   0   1   6      623.29      607.03     17.37 o
   1   1   6     7112.02     6684.22    177.71 o
   2   1   6     1906.09     1802.46     57.98 o
   3   1   6       12.29       13.48      1.68 o
   4   1   6     1729.06     1860.22     37.64 o
   5   1   6      171.16      213.35      5.26 o
   6   1   6      529.02      519.50     10.70 o
   7   1   6      225.30      223.14      7.77 o
   8   1   6      121.88      113.80      3.41 o
   9   1   6      501.16      483.75     12.95 o
  10   1   6      147.48      122.06      7.28 o
 -10   2   6      102.28       90.29      2.92 o
  -9   2   6        2.23        3.70      0.91 o
  -8   2   6      519.82      572.22     13.99 o
  -7   2   6      494.46      501.39     12.40 o
  -6   2   6       10.99       12.83      1.43 o
  -5   2   6       68.44       61.24      1.97 o
  -4   2   6     2341.98     2248.28     43.69 o
  -3   2   6        0.51        0.43      1.16 o
  -2   2   6       33.70       30.96      1.55 o
  -1   2   6       21.27       24.35      1.12 o
   0   2   6     4374.57     4536.12    130.80 o
   1   2   6       40.69       40.98      1.61 o
   2   2   6      119.81      111.24      5.59 o
   3   2   6      171.35      158.73     12.11 o
   4   2   6      252.16      259.09      5.06 o
   5   2   6      453.91      447.21     12.51 o
   6   2   6      306.41      298.28      8.64 o
   7   2   6      193.07      191.23      7.07 o
   8   2   6      271.37      270.04      7.69 o
   9   2   6        4.31        7.63      1.41 o
  -9   3   6       53.75       66.86      2.54 o
  -8   3   6        6.82       10.09      1.19 o
  -7   3   6       55.71       69.10      2.68 o
  -6   3   6       12.47       10.39      1.25 o
  -5   3   6       72.57       75.83      2.12 o
  -4   3   6       42.00       42.95      1.39 o
  -3   3   6      533.63      547.19     11.69 o
  -2   3   6       42.20       46.14      4.93 o
  -1   3   6       43.74       47.56      3.48 o
   0   3   6      994.78     1112.20     75.91 o
   1   3   6      279.95      254.77     17.15 o
   2   3   6      637.76      641.39     44.29 o
   3   3   6      270.89      302.14      6.35 o
   4   3   6      332.65      364.31      7.26 o
   5   3   6        4.11        8.36      2.35 o
   6   3   6       41.28       45.68      1.80 o
   7   3   6       22.50       17.43      1.60 o
   8   3   6        2.95        2.50      0.68 o
   9   3   6        0.67        0.18      1.05 o
  -9   4   6       22.55       17.10      1.18 o
  -8   4   6        0.45        0.43      0.90 o
  -7   4   6      104.87      107.64      4.57 o
  -6   4   6       20.56       24.63      1.30 o
  -5   4   6       37.39       29.85      1.33 o
  -4   4   6       16.58       13.32      0.86 o
  -3   4   6       10.57       13.42      0.83 o
  -2   4   6        6.06        9.00      1.97 o
  -1   4   6        2.42        1.95      0.71 o
   0   4   6       37.51       48.78      1.89 o
   1   4   6       74.46       76.82      2.75 o
   2   4   6        5.60        1.63      0.67 o
   3   4   6       54.80       51.33      1.97 o
   4   4   6       47.66       45.67      1.78 o
   5   4   6       20.05       20.42      1.23 o
   6   4   6      974.22     1010.77     23.83 o
   7   4   6       74.53       76.42      2.19 o
   8   4   6      141.46      133.19      4.11 o
  -8   5   6       45.34       41.86      4.09 o
  -7   5   6       93.09       90.99      3.32 o
  -6   5   6        3.70        6.11      0.95 o
  -5   5   6      332.93      353.06      8.48 o
  -4   5   6      112.77      122.97      4.11 o
  -3   5   6       41.04       44.76      2.11 o
  -2   5   6      555.47      519.64     13.33 o
  -1   5   6      264.69      247.10      7.97 o
   0   5   6       62.35       60.07      3.18 o
   1   5   6     1289.08     1278.90     32.05 o
   2   5   6        2.59        2.12      1.08 o
   3   5   6      909.63      900.95     27.82 o
   4   5   6        1.60        4.58      1.00 o
   5   5   6       32.77       31.21      1.82 o
   6   5   6        6.08        5.62      0.70 o
   7   5   6       20.40       17.16      1.02 o
   8   5   6        6.77        6.10      1.02 o
  -7   6   6      245.97      223.56     12.71 o
  -6   6   6       28.26       44.79      4.35 o
  -5   6   6      309.51      312.25     11.89 o
  -4   6   6        1.91        2.53      0.96 o
  -3   6   6      296.92      328.73     10.27 o
  -2   6   6       13.12       18.49      2.20 o
  -1   6   6     2033.05     2027.31     70.48 o
   0   6   6       49.15       55.87      3.32 o
   1   6   6      193.98      200.61      8.32 o
   2   6   6       60.61       67.08      3.83 o
   3   6   6       63.41       65.23      3.77 o
   4   6   6        0.94        0.79      0.99 o
   5   6   6      264.03      257.90      9.94 o
   6   6   6       67.52       60.43      2.96 o
   7   6   6       50.24       48.90      3.92 o
  -6   7   6      195.04      187.23     10.80 o
  -5   7   6      174.62      167.28     10.49 o
  -4   7   6       41.23       41.49      2.76 o
  -3   7   6        6.00        6.82      1.94 o
  -2   7   6      601.25      643.67     23.65 o
  -1   7   6      480.47      481.21     17.93 o
   0   7   6       12.90        8.98      2.03 o
   1   7   6      209.37      221.14     14.43 o
   2   7   6       14.67       12.52      1.71 o
   3   7   6       51.40       57.86      3.46 o
   4   7   6      415.43      410.27     15.12 o
   5   7   6       24.29       22.08      1.63 o
  -3   8   6       17.92       17.39      3.04 o
  -2   8   6       35.70       30.60      3.77 o
  -1   8   6      131.51      125.27      7.71 o
   0   8   6       61.64       70.10      4.93 o
   1   8   6        6.09        4.64      1.45 o
   2   8   6       33.60       32.77      2.76 o
   3   8   6        0.32        0.14      0.87 o
 -10   1   7        0.78        1.41      0.90 o
  -9   1   7       71.16       76.13      3.08 o
  -8   1   7       19.09       19.61      1.62 o
  -7   1   7       74.89       83.13      4.62 o
  -6   1   7      101.20      115.31      3.70 o
  -5   1   7      397.88      345.03      7.68 o
  -4   1   7      115.37      118.10      4.14 o
  -3   1   7     1761.77     1586.32     72.56 o
  -2   1   7     3472.60     3397.62    105.52 o
  -1   1   7     2734.82     2596.03     74.73 o
   0   1   7      442.74      456.07     13.56 o
   1   1   7     3833.83     3675.24    106.64 o
   2   1   7      522.66      490.28     15.76 o
   3   1   7       55.48       54.02      3.63 o
   4   1   7      257.18      295.50      6.42 o
   5   1   7       65.04       64.80      3.81 o
   6   1   7      130.94      136.21      3.73 o
   7   1   7       34.45       39.37      2.06 o
   8   1   7      117.82      104.37      3.18 o
   9   1   7      243.12      224.47      6.48 o
 -10   2   7        1.91        1.31      0.79 o
  -9   2   7       82.91       89.98      3.16 o
  -8   2   7      123.58      142.34      4.51 o
  -7   2   7      535.69      563.95     13.89 o
  -6   2   7      265.72      258.82      7.04 o
  -5   2   7       19.32       22.77      1.64 o
  -4   2   7     1278.79     1181.93     23.35 o
  -3   2   7     2718.30     3015.89    203.45 o
  -2   2   7      284.57      327.64     17.78 o
  -1   2   7     4230.79     4215.17    121.55 o
   0   2   7     1402.77     1296.40     37.76 o
   1   2   7      780.54      771.83     25.19 o
   2   2   7     1928.53     1730.17    203.23 o
   3   2   7      432.80      427.43     12.30 o
   4   2   7       88.64      100.23      2.36 o
   5   2   7      832.91      807.06     22.01 o
   6   2   7      829.83      821.45     22.48 o
   7   2   7      170.10      171.92      6.45 o
   8   2   7        3.90        4.51      0.86 o
   9   2   7       65.73       63.49      2.46 o
  -9   3   7      229.05      245.65      7.20 o
  -8   3   7       32.04       35.09      2.02 o
  -7   3   7        6.94        9.23      1.18 o
  -6   3   7       93.58       98.46      2.90 o
  -5   3   7     1028.03     1005.51     18.12 o
  -4   3   7      111.31      112.57      2.66 o
  -3   3   7      939.99      867.88     15.04 o
  -2   3   7     1286.01     1206.39     32.13 o
  -1   3   7       35.03       42.06      4.50 o
   0   3   7        7.07       19.20      2.05 o
   2   3   7       51.28       57.53      2.19 o
   3   3   7      152.72      154.84      3.10 o
   4   3   7      167.64      169.50      3.66 o
   5   3   7        0.18        1.64      0.61 o
   6   3   7      988.43     1045.77     28.39 o
   7   3   7      213.34      204.35      7.78 o
   8   3   7       20.26       17.29      1.29 o
   9   3   7      255.52      278.39      7.66 o
  -9   4   7        2.31        2.73      1.13 o
  -8   4   7        0.36        0.97      0.91 o
  -7   4   7      447.42      466.00     11.68 o
  -6   4   7        3.18        2.25      1.05 o
  -5   4   7        5.03        6.29      1.29 o
  -4   4   7      799.31      794.48     14.46 o
  -3   4   7      146.88      162.17      3.61 o
  -2   4   7        9.94       14.25      1.04 o
  -1   4   7     2457.03     2309.67     60.64 o
   0   4   7      203.61      200.90      5.73 o
   1   4   7       10.19       15.78      1.15 o
   2   4   7      424.04      402.77     10.32 o
   3   4   7       13.68       11.13      1.78 o
   4   4   7        8.38        9.61      0.72 o
   5   4   7      227.80      254.59      6.57 o
   6   4   7      694.49      660.44     15.80 o
   7   4   7       34.50       36.95      1.84 o
   8   4   7       50.28       54.47      3.23 o
  -8   5   7       81.65       71.36      3.39 o
  -7   5   7      103.99       92.74      3.35 o
  -6   5   7      279.27      253.61      7.14 o
  -5   5   7      219.12      214.30      5.63 o
  -4   5   7      100.41       94.52      3.45 o
  -3   5   7        2.39        3.39      0.85 o
  -2   5   7      401.32      397.86     10.50 o
  -1   5   7        3.12        3.51      0.98 o
   0   5   7        2.74        4.07      0.85 o
   1   5   7      104.64      105.36      3.53 o
   2   5   7      427.51      473.66     14.35 o
   3   5   7       60.59       64.65      2.85 o
   4   5   7      235.65      221.08      7.20 o
   5   5   7       32.08       34.40      2.69 o
   6   5   7       16.66       21.90      1.17 o
   7   5   7      127.07      122.08      3.31 o
  -7   6   7       11.81       10.29      2.17 o
  -6   6   7        3.88        2.46      1.74 o
  -5   6   7        0.36        0.55      2.10 o
  -4   6   7        0.15        2.06      0.98 o
  -3   6   7        2.06        2.74      2.56 o
  -2   6   7      158.34      161.77      7.29 o
  -1   6   7      763.13      773.84     27.85 o
   0   6   7      204.73      200.56      8.17 o
   1   6   7      108.81      115.52      5.48 o
   2   6   7        0.23        0.76      2.10 o
   3   6   7        0.17        1.96      1.12 o
   4   6   7      246.52      249.99      9.87 o
   5   6   7       10.82       11.34      1.34 o
   6   6   7       26.23       25.05      2.61 o
  -5   7   7       64.39       74.32      5.66 o
  -4   7   7       16.53       17.68      3.33 o
  -3   7   7       15.55       12.28      2.15 o
  -2   7   7       17.36       17.05      2.15 o
  -1   7   7       63.75       66.76      3.84 o
   0   7   7        2.95        6.08      1.36 o
   1   7   7       49.93       45.79      2.96 o
   2   7   7      254.96      250.45     13.07 o
   3   7   7       22.83       23.40      2.11 o
   4   7   7       11.72       11.44      2.03 o
   5   7   7        9.31        4.53      1.52 o
  -3   8   7        3.50        3.33      2.03 o
  -2   8   7        6.89        1.59      2.03 o
  -1   8   7      194.41      223.11     11.96 o
   0   8   7        0.22        2.61      1.45 o
   1   8   7        0.04        1.01      1.30 o
   2   8   7       35.90       32.34      2.76 o
   3   8   7       22.92       19.28      1.88 o
 -10   0   8       76.47       73.47      4.46 o
  -9   0   8      278.58      279.84      8.80 o
  -8   0   8       48.20       50.45      2.60 o
  -7   0   8      247.07      259.36      8.03 o
  -6   0   8     1787.11     1859.15     47.61 o
  -5   0   8      130.51      129.05      4.43 o
  -4   0   8       84.39      117.28      6.83 o
  -3   0   8      123.69       74.87      7.79 o
  -2   0   8      721.63      697.41     35.42 o
  -1   0   8    10264.30    10652.31    399.18 o
   0   0   8       13.19       21.36      1.59 o
   1   0   8      822.01      797.01     37.02 o
   2   0   8     5214.33     4441.36    248.11 o
   3   0   8       86.48       92.46      7.19 o
   4   0   8     1356.78     1505.74     33.45 o
   5   0   8     2625.44     2753.52     71.36 o
   6   0   8        6.14        5.80      1.81 o
   7   0   8       93.43       93.10      3.31 o
   8   0   8       10.46        6.16      0.97 o
   9   0   8      176.34      179.05     10.20 o
 -10   1   8        3.88        5.20      1.25 o
  -9   1   8        0.57        0.13      0.91 o
  -8   1   8       84.98       93.49      3.87 o
  -7   1   8     1154.41     1240.52     28.15 o
  -6   1   8       40.97       45.35      2.32 o
  -5   1   8     1336.01     1254.86     21.53 o
  -4   1   8       63.28       83.70      2.75 o
  -3   1   8      261.14      211.97     22.20 o
  -2   1   8        6.72        3.37      0.58 o
  -1   1   8      448.58      445.68     12.26 o
   0   1   8      145.37      132.66      4.05 o
   1   1   8     2900.09     2495.79     79.17 o
   2   1   8       70.42       62.31      4.04 o
   3   1   8      618.18      630.44     38.03 o
   4   1   8     2794.93     3040.66     52.03 o
   5   1   8       35.42       24.69      1.13 o
   6   1   8       21.60       23.80      1.35 o
   7   1   8     1061.73     1093.12     29.00 o
   8   1   8       56.76       46.36      2.28 o
   9   1   8        3.04        4.25      0.86 o
 -10   2   8       25.74       19.72      2.61 o
  -9   2   8       22.11       27.49      1.73 o
  -8   2   8      112.85      115.74      4.67 o
  -7   2   8      127.26      136.09      4.49 o
  -6   2   8       65.09       71.71      3.02 o
  -5   2   8       56.40       63.00      2.76 o
  -4   2   8      593.02      645.39     13.30 o
  -3   2   8     1589.79     1531.69     46.77 o
  -2   2   8        2.42        4.35      1.59 o
  -1   2   8     1657.86     1630.37     61.58 o
   0   2   8      165.02      130.84      5.64 o
   1   2   8     1647.11     1716.12    136.54 o
   3   2   8       70.07       97.55      2.29 o
   4   2   8      207.26      234.52      4.89 o
   5   2   8      129.14      147.33      4.71 o
   6   2   8      204.15      210.12      6.44 o
   7   2   8      229.82      236.36      8.51 o
   8   2   8      104.49      107.38      3.59 o
   9   2   8       17.32       18.98      1.29 o
  -9   3   8       64.01       59.71      2.38 o
  -8   3   8       21.51       22.45      1.86 o
  -7   3   8       96.08      107.22      3.45 o
  -6   3   8        0.62        0.02      0.88 o
  -5   3   8        0.55        1.96      0.77 o
  -4   3   8       24.53       26.87      1.15 o
  -3   3   8        4.33        7.33      1.52 o
  -2   3   8       80.79       95.72      2.90 o
  -1   3   8     1967.34     1959.99     51.49 o
   0   3   8      122.49      138.08      6.77 o
   1   3   8        6.27        5.99      0.89 o
   2   3   8       10.35       14.80      0.70 o
   3   3   8       10.43       13.12      0.81 o
   4   3   8       17.72       19.70      1.00 o
   5   3   8      186.31      192.37      4.61 o
   6   3   8      211.54      215.64      6.63 o
   7   3   8      206.81      211.32     11.86 o
   8   3   8        2.23        2.84      0.74 o
   9   3   8        1.81        2.86      0.71 o
  -9   4   8        2.37        2.84      1.01 o
  -8   4   8        1.27        2.14      0.95 o
  -7   4   8        2.77        2.68      1.37 o
  -6   4   8       61.92       73.11      2.57 o
  -5   4   8        0.03        0.74      0.67 o
  -4   4   8        0.64        1.62      0.61 o
  -3   4   8      188.75      181.46      3.78 o
  -2   4   8        0.35        0.74      0.55 o
  -1   4   8        9.62        7.82      1.59 o
   0   4   8      666.86      607.50     15.68 o
   1   4   8       15.71       16.58      1.05 o
   2   4   8      204.06      177.44      4.30 o
   3   4   8       69.51       65.53      2.07 o
   4   4   8        0.44        1.00      0.71 o
   5   4   8      503.59      503.03     12.22 o
   6   4   8      121.42      129.85      3.70 o
   7   4   8       17.01       13.62      0.99 o
   8   4   8       95.99       94.99      3.12 o
  -8   5   8       20.78       24.34      2.00 o
  -7   5   8      136.83      141.24      4.35 o
  -6   5   8        5.50        7.61      1.20 o
  -5   5   8      187.39      182.06      5.03 o
  -4   5   8       80.25       81.46      2.85 o
  -3   5   8      479.37      485.99     12.75 o
  -2   5   8       49.72       58.04      3.00 o
  -1   5   8      190.27      201.09      6.78 o
   0   5   8      101.89      101.58      3.46 o
   1   5   8       35.76       39.52      2.00 o
   2   5   8        7.81        8.88      1.17 o
   3   5   8       12.33       16.81      1.57 o
   4   5   8     1178.44     1120.58     26.89 o
   5   5   8       39.89       38.33      2.01 o
   6   5   8       42.36       37.95      1.80 o
   7   5   8       28.32       23.85      1.39 o
  -6   6   8       82.36       87.58     10.75 o
  -5   6   8        0.76        0.04      1.51 o
  -4   6   8       15.99       18.50      1.56 o
  -3   6   8       62.42       55.55      3.37 o
  -2   6   8       43.12       41.91      2.70 o
  -1   6   8      229.64      240.60      9.71 o
   0   6   8      166.80      173.46      7.33 o
   1   6   8       12.82       13.40      1.80 o
   2   6   8      288.63      288.76     11.50 o
   3   6   8      149.17      143.76      6.43 o
   4   6   8      202.46      184.93      7.55 o
   5   6   8      147.84      141.67      5.90 o
   6   6   8        0.74        1.05      0.75 o
  -5   7   8       70.69       72.74      5.66 o
  -4   7   8        1.16        2.46      1.88 o
  -3   7   8       51.49       64.29      4.10 o
  -2   7   8        5.28        7.25      1.59 o
  -1   7   8        2.35        3.32      1.32 o
   0   7   8       69.39       70.92      3.79 o
   1   7   8      117.78      117.60      7.12 o
   2   7   8        7.16        7.35      1.49 o
   3   7   8        8.30        8.66      1.38 o
   4   7   8      219.19      228.43      8.85 o
   5   7   8        2.03        2.54      0.75 o
  -2   8   8       24.04       24.79      3.04 o
  -1   8   8        9.46       13.62      2.32 o
   0   8   8       18.65       23.33      2.75 o
   1   8   8        5.34        4.06      1.30 o
   2   8   8       12.70       12.61      1.74 o
 -10   1   9        7.02        6.08      2.03 o
  -9   1   9        1.59        1.72      0.97 o
  -8   1   9       10.96       12.72      1.36 o
  -7   1   9       14.46       15.40      1.51 o
  -6   1   9       12.36       10.25      1.19 o
  -5   1   9      348.65      347.95      8.07 o
  -4   1   9       53.88       51.50      1.87 o
  -3   1   9       76.49       79.82      7.70 o
  -2   1   9      621.47      637.31     25.82 o
  -1   1   9     1867.94     1761.42     51.35 o
   0   1   9      195.65      188.06      6.74 o
   1   1   9     1278.14     1046.34     34.13 o
   2   1   9        1.52        2.82      1.14 o
   3   1   9     1448.08     1566.36     31.81 o
   4   1   9      169.65      183.87      3.36 o
   5   1   9       23.13       25.57      1.14 o
   6   1   9       15.92       18.32      1.25 o
   7   1   9       10.68       11.56      1.16 o
   8   1   9        0.23        0.45      1.21 o
   9   1   9        4.32        1.77      0.78 o
  -9   2   9       30.58       31.65      1.62 o
  -8   2   9        7.52        9.02      1.12 o
  -7   2   9       88.17      101.08      3.70 o
  -6   2   9      423.55      420.60     10.73 o
  -5   2   9      768.26      828.38     19.62 o
  -4   2   9      409.73      385.01      8.27 o
  -3   2   9      322.97      289.77      6.28 o
  -2   2   9      780.23      838.95     34.53 o
  -1   2   9     2063.11     1960.67    132.20 o
   0   2   9     3515.03     3871.80    259.38 o
   2   2   9       28.43       67.75      2.53 o
   3   2   9      426.82      437.14      8.61 o
   4   2   9      165.53      178.62      3.88 o
   5   2   9     2360.74     2621.33     61.62 o
   6   2   9      174.34      157.80      5.08 o
   7   2   9       29.19       35.94      3.41 o
   8   2   9      266.16      271.18      7.61 o
   9   2   9       50.15       52.17      3.34 o
  -9   3   9       74.48       69.78      3.98 o
  -8   3   9      166.40      175.59      4.65 o
  -7   3   9       41.50       42.94      2.21 o
  -6   3   9      374.93      392.75      9.21 o
  -5   3   9      112.25      103.91      2.98 o
  -4   3   9        3.17        3.16      0.68 o
  -3   3   9      237.93      215.93      4.45 o
  -2   3   9     1185.95     1151.51     21.30 o
  -1   3   9       14.09        7.21      0.75 o
   0   3   9       33.89       35.26      1.47 o
   1   3   9      160.53      148.05      3.09 o
   2   3   9        3.50        4.04      1.13 o
   3   3   9      485.42      544.47      9.86 o
   4   3   9     1379.24     1449.03     25.37 o
   5   3   9       59.42       55.98      2.09 o
   6   3   9        2.67        1.60      0.73 o
   7   3   9        9.40       12.08      1.65 o
   8   3   9      292.21      306.12      8.38 o
   9   3   9       37.39       35.34      1.85 o
  -8   4   9        6.13        5.87      1.38 o
  -7   4   9        1.94        2.69      1.01 o
  -6   4   9      136.16      135.88      3.73 o
  -5   4   9      115.11      105.92      3.08 o
  -4   4   9       16.17       11.69      0.91 o
  -3   4   9       66.57       65.76      1.84 o
  -2   4   9        3.48        5.44      0.74 o
  -1   4   9      503.78      481.97     10.17 o
   0   4   9      127.25      130.85      3.54 o
   1   4   9      521.35      534.09     10.19 o
   2   4   9      569.15      560.08     11.12 o
   3   4   9       20.28       19.37      0.97 o
   4   4   9       52.98       54.96      1.66 o
   5   4   9     1300.68     1389.87     37.00 o
   6   4   9        1.70        1.87      0.76 o
   7   4   9        0.93        0.97      0.58 o
   8   4   9      224.07      209.68      5.83 o
  -8   5   9        0.32        0.58      1.59 o
  -7   5   9       22.55       16.77      1.47 o
  -6   5   9       13.90       14.73      1.36 o
  -5   5   9      102.60      109.71      3.56 o
  -4   5   9       69.98       72.58      3.28 o
  -3   5   9      131.95      119.36      4.01 o
  -2   5   9       13.00        9.16      1.35 o
  -1   5   9      537.19      525.83     15.93 o
   0   5   9       33.58       31.71      1.83 o
   1   5   9       65.65       72.87      2.81 o
   2   5   9       30.84       34.52      2.18 o
   3   5   9      109.45      107.32      4.12 o
   4   5   9       16.58       13.15      1.04 o
   5   5   9      337.78      319.97     19.73 o
   6   5   9        3.62        4.59      1.76 o
   7   5   9      136.28      132.38      4.01 o
  -6   6   9       46.77       35.53      3.99 o
  -5   6   9        8.99       11.55      1.83 o
  -4   6   9       48.09       52.40      3.39 o
  -3   6   9      433.99      436.20     13.84 o
  -2   6   9       53.51       54.65      4.78 o
  -1   6   9      113.06      123.30      4.77 o
   0   6   9       51.83       54.38      2.73 o
   1   6   9       41.11       43.61      2.52 o
   2   6   9      398.69      409.84     15.57 o
   3   6   9       72.51       67.37      3.83 o
   4   6   9        0.03        0.05      0.86 o
   5   6   9       17.03       18.22      1.67 o
   6   6   9      219.60      191.38      7.21 o
  -5   7   9       31.13       37.99      3.77 o
  -4   7   9       13.38       10.93      1.98 o
  -3   7   9        0.37       -0.43      1.39 o
  -2   7   9        4.26        3.33      1.43 o
  -1   7   9        1.85        1.51      1.15 o
   0   7   9       93.32       94.49      4.61 o
   1   7   9       34.47       41.03      3.62 o
   2   7   9       13.64       10.90      1.62 o
   3   7   9       16.04       10.81      1.47 o
   4   7   9       32.18       24.87      1.90 o
   5   7   9        4.93        3.33      1.59 o
  -1   8   9       18.05       19.71      2.61 o
   0   8   9        0.50        1.30      1.45 o
   1   8   9       14.53       13.62      1.74 o
   2   8   9        1.69        2.32      1.01 o
  -9   0  10      202.48      181.78      6.28 o
  -8   0  10     1038.47     1064.72     25.00 o
  -7   0  10      470.57      476.78     12.07 o
  -6   0  10       80.56       73.08      3.08 o
  -5   0  10       28.21       28.34      1.81 o
  -4   0  10      216.42      212.97      5.82 o
  -2   0  10      127.67      152.28     14.86 o
  -1   0  10      180.19      172.79      9.23 o
   0   0  10      580.57      441.81     21.10 o
   1   0  10      964.40      789.08     55.16 o
   2   0  10      104.58       69.72      5.86 o
   3   0  10      729.46      765.59     15.78 o
   4   0  10     1081.92     1191.25     24.37 o
   5   0  10      799.71      838.74     22.38 o
   6   0  10      181.50      192.47      7.11 o
   7   0  10      241.26      230.61      8.31 o
   8   0  10      394.19      377.32     10.24 o
   9   0  10      114.68      101.50      6.40 o
  -9   1  10       57.04       46.02      2.24 o
  -8   1  10      170.20      174.72      5.31 o
  -7   1  10       75.67       82.08      3.09 o
  -6   1  10       64.98       64.24      2.41 o
  -5   1  10       27.26       27.64      1.42 o
  -4   1  10     1035.41      945.73     16.61 o
  -3   1  10     1488.72     1527.05     31.39 o
  -2   1  10      250.18      206.12      9.93 o
  -1   1  10      956.22      882.55     33.67 o
   0   1  10      114.12      103.45      7.56 o
   1   1  10      289.16      226.71     13.54 o
   2   1  10       84.43       96.80      5.38 o
   3   1  10        2.72        4.85      0.73 o
   4   1  10      855.17      894.62     14.58 o
   5   1  10      137.69      147.44      3.13 o
   6   1  10       99.14       87.72      4.68 o
   7   1  10      649.17      621.81     16.91 o
   8   1  10      116.54      132.64      4.20 o
   9   1  10       42.77       38.00      1.85 o
  -9   2  10       30.07       25.59      1.40 o
  -8   2  10       22.82       25.24      1.61 o
  -7   2  10        0.98        0.40      1.01 o
  -6   2  10      304.24      313.85      8.43 o
  -5   2  10      182.88      189.29      5.44 o
  -4   2  10        3.75        2.32      1.04 o
  -3   2  10     1115.06     1087.29     21.75 o
  -2   2  10        9.92       10.20      0.73 o
  -1   2  10     1872.45     1918.02     76.77 o
   0   2  10     2596.82     2477.26    123.63 o
   1   2  10       69.57      102.98      4.36 o
   2   2  10        3.50        2.75      0.51 o
   3   2  10        1.44        2.16      0.47 o
   4   2  10     1594.87     1855.21     35.07 o
   5   2  10      525.93      585.99     12.44 o
   6   2  10      316.77      289.38      8.56 o
   7   2  10       69.44       73.59      5.23 o
   8   2  10        6.18       11.95      1.07 o
   9   2  10      102.54       96.97      5.21 o
  -9   3  10       10.24        4.81      0.92 o
  -8   3  10        5.01        5.82      0.98 o
  -7   3  10        0.17        1.51      0.96 o
  -6   3  10        0.12        1.85      0.96 o
  -5   3  10      240.60      225.40      5.26 o
  -4   3  10       11.37        8.61      1.18 o
  -3   3  10        2.14        1.79      0.57 o
  -2   3  10       88.39       91.81      2.27 o
  -1   3  10      162.58      126.44      2.83 o
   0   3  10      177.23      174.01      3.59 o
   1   3  10        2.31        1.72      0.42 o
   2   3  10        4.08        4.42      0.60 o
   3   3  10        0.09        1.55      0.43 o
   4   3  10      307.58      336.21      6.85 o
   5   3  10       26.89       25.87      1.44 o
   6   3  10      340.76      346.31     10.06 o
   7   3  10        8.47        8.59      1.02 o
   8   3  10       33.31       36.78      1.71 o
  -8   4  10        7.69        8.09      1.12 o
  -7   4  10       37.15       33.69      1.88 o
  -6   4  10      133.02      153.88      4.06 o
  -5   4  10        9.84       11.10      1.11 o
  -4   4  10       38.22       34.32      1.60 o
  -3   4  10      152.11      153.80      4.13 o
  -2   4  10      130.35      117.45      3.01 o
  -1   4  10      314.49      286.70      5.73 o
   0   4  10      471.19      465.40      8.28 o
   1   4  10      577.56      568.23      9.77 o
   2   4  10      138.46      136.95      2.91 o
   3   4  10       19.59       21.21      1.13 o
   4   4  10      107.43      104.49      2.57 o
   5   4  10      128.91      128.76      3.70 o
   6   4  10       29.98       29.40      2.76 o
   7   4  10        4.56        4.44      0.83 o
   8   4  10        1.58        0.22      0.72 o
  -7   5  10       64.40       64.18      3.32 o
  -6   5  10      139.01      111.96      3.54 o
  -5   5  10       20.47       16.56      1.53 o
  -4   5  10      102.51      110.96      4.80 o
  -3   5  10      195.99      195.83      7.08 o
  -2   5  10      638.83      649.71     19.54 o
  -1   5  10      256.95      276.82      9.00 o
   0   5  10       36.72       36.79      2.47 o
   1   5  10       20.75       18.09      1.43 o
   2   5  10       83.52       87.19      3.62 o
   3   5  10       32.03       30.59      1.64 o
   4   5  10      224.98      216.09      5.82 o
   5   5  10      359.60      341.01     12.07 o
   6   5  10        1.89        3.27      1.01 o
   7   5  10      351.82      292.26      8.03 o
  -6   6  10      100.49       93.99      8.14 o
  -5   6  10       15.15       13.42      1.85 o
  -4   6  10        5.19        4.17      1.48 o
  -3   6  10      360.46      388.83     12.52 o
  -2   6  10       25.19       23.04      2.02 o
  -1   6  10       68.77       65.39      3.14 o
   0   6  10       71.70       87.60      3.65 o
   1   6  10      391.83      388.88     12.08 o
   2   6  10      293.97      314.08     11.71 o
   3   6  10      309.70      297.05      9.40 o
   4   6  10       12.34       10.98      1.47 o
   5   6  10       67.60       68.00      3.31 o
  -5   7  10       18.85       22.32      2.90 o
  -4   7  10        8.11       11.60      1.77 o
  -3   7  10       30.11       36.30      3.01 o
  -2   7  10      124.13      117.61      5.60 o
  -1   7  10      262.70      269.03     10.50 o
   0   7  10       43.99       45.87      4.86 o
   1   7  10       27.31       29.28      3.04 o
   2   7  10       14.10       14.14      3.98 o
   3   7  10       11.47        9.16      1.38 o
   4   7  10       11.21       14.39      1.74 o
  -1   8  10       51.29       55.00      4.50 o
   0   8  10       84.75       85.73      5.38 o
   1   8  10        0.43        2.90      1.16 o
  -9   1  11       72.44       68.41      4.39 o
  -8   1  11      142.46      150.42      4.74 o
  -7   1  11       79.41       88.52      3.60 o
  -6   1  11       18.58       21.43      1.50 o
  -5   1  11       13.04       13.72      1.04 o
  -4   1  11        2.40        1.10      0.60 o
  -3   1  11      327.99      305.03      6.00 o
  -2   1  11      190.25      196.43      7.63 o
  -1   1  11        5.32        5.78      1.98 o
   0   1  11       14.26        9.99      2.19 o
   1   1  11       15.69       13.48      3.62 o
   2   1  11     1233.83     1278.62     26.10 o
   3   1  11       80.39       85.11      1.76 o
   4   1  11        0.35        1.98      0.51 o
   5   1  11      578.96      620.55     11.21 o
   6   1  11      411.43      434.21     12.11 o
   7   1  11       27.46       27.85      2.36 o
   8   1  11       41.59       39.70      1.92 o
   9   1  11        0.26        0.87      1.30 o
  -9   2  11      120.11      126.06      3.43 o
  -8   2  11      105.47      100.88      3.22 o
  -7   2  11        4.06        5.89      1.25 o
  -6   2  11      205.90      195.67      5.82 o
  -5   2  11       27.47       30.39      1.89 o
  -4   2  11      316.80      302.25      6.69 o
  -3   2  11     1393.60     1337.23     26.48 o
  -2   2  11      102.46      105.76      2.63 o
  -1   2  11      429.45      425.07      8.47 o
   0   2  11     2219.68     2267.51     46.69 o
   1   2  11      745.44      715.15     16.48 o
   2   2  11      368.47      391.42      8.39 o
   3   2  11      208.15      218.54      4.64 o
   4   2  11      496.97      545.50     10.76 o
   5   2  11       17.43       19.33      1.06 o
   6   2  11        4.01        5.05      0.91 o
   7   2  11      840.23      845.55     27.27 o
   8   2  11      307.72      285.73      7.88 o
   9   2  11      106.90       97.74      5.82 o
  -9   3  11       18.39       17.65      1.73 o
  -8   3  11      165.13      164.74      4.36 o
  -7   3  11        4.29        5.93      1.35 o
  -6   3  11       45.63       59.43      2.67 o
  -5   3  11      878.88      917.73     18.15 o
  -4   3  11      162.85      174.47      4.19 o
  -3   3  11      249.44      246.26      5.54 o
  -2   3  11     1580.08     1491.07     27.18 o
  -1   3  11     3400.54     3244.95     65.32 o
   0   3  11       63.93       62.98      1.67 o
   1   3  11      487.19      477.15      8.28 o
   2   3  11      391.01      379.93      7.05 o
   3   3  11       67.15       72.18      1.79 o
   4   3  11       34.64       33.12      2.05 o
   5   3  11     3790.68     4098.77     95.91 o
   6   3  11       39.58       42.62      2.10 o
   7   3  11       24.07       23.54      2.51 o
   8   3  11      131.98      131.15      3.99 o
  -8   4  11        0.94        0.36      1.09 o
  -7   4  11       10.97        6.68      1.11 o
  -6   4  11      712.51      716.28     14.43 o
  -5   4  11        0.60        3.06      0.87 o
  -4   4  11       14.32       12.77      1.07 o
  -3   4  11      271.54      269.95      5.88 o
  -2   4  11        0.91        2.25      1.09 o
  -1   4  11       53.03       52.94      1.70 o
   0   4  11      425.28      412.20      7.27 o
   1   4  11      532.78      537.94      9.31 o
   2   4  11      338.72      327.83      6.20 o
   3   4  11      196.44      179.19      3.64 o
   4   4  11      498.39      526.20     10.37 o
   5   4  11       12.57       15.87      1.32 o
   6   4  11       39.40       37.05      1.88 o
   7   4  11      218.12      186.21      5.62 o
   8   4  11        6.94        8.26      1.45 o
  -7   5  11        4.97        6.86      1.19 o
  -6   5  11        4.81        5.19      1.05 o
  -5   5  11        1.64        3.29      1.34 o
  -4   5  11       72.17       73.08      2.72 o
  -3   5  11       16.49       19.38      1.57 o
  -2   5  11     1273.34     1277.21     37.19 o
  -1   5  11      314.21      331.52     10.59 o
   0   5  11      315.75      326.22      9.10 o
   1   5  11      117.49      145.71      4.67 o
   2   5  11       86.75       79.11      3.48 o
   3   5  11       40.07       38.20      1.56 o
   4   5  11        4.36        4.23      0.79 o
   5   5  11      220.74      205.01      6.19 o
   6   5  11      184.03      177.86      6.62 o
  -6   6  11        6.06        3.19      1.44 o
  -5   6  11        0.80        1.02      1.25 o
  -4   6  11       37.79       29.62      2.46 o
  -3   6  11        9.44       10.03      1.61 o
  -2   6  11       18.97       19.09      1.86 o
  -1   6  11        0.41        1.22      1.11 o
   0   6  11       48.21       48.71      5.67 o
   1   6  11      296.24      297.45      8.33 o
   2   6  11        9.21        8.27      1.28 o
   3   6  11      230.17      222.29      9.78 o
   4   6  11       24.63       17.79      1.74 o
   5   6  11      109.12      100.19      4.30 o
   6   6  11        9.16        4.64      1.45 o
  -4   7  11       25.68       32.85      2.61 o
  -3   7  11        0.45        1.79      1.32 o
  -2   7  11        0.01        4.07      1.74 o
  -1   7  11        0.04        0.35      1.04 o
   0   7  11        1.37        2.98      1.88 o
   1   7  11       18.71       13.62      2.03 o
   2   7  11        0.09       -0.71      1.45 o
   3   7  11       27.20       20.96      1.82 o
   4   7  11        4.29        4.40      1.01 o
  -9   0  12      136.58      114.08      7.71 o
  -8   0  12      256.20      232.05      6.54 o
  -7   0  12      300.64      315.84      8.53 o
  -6   0  12      536.13      548.22     13.57 o
  -5   0  12       78.88       70.67      2.89 o
  -4   0  12      265.73      245.62      6.47 o
  -3   0  12     2140.05     2003.53     45.02 o
  -2   0  12      406.55      387.48     10.50 o
   1   0  12       37.05       26.40      1.74 o
   2   0  12       77.68       65.28      2.91 o
   3   0  12     1229.55     1385.19     28.23 o
   4   0  12      590.16      605.46     14.02 o
   5   0  12      907.00      954.11     22.58 o
   6   0  12      376.67      392.23     13.35 o
   7   0  12      705.96      672.43     21.93 o
   8   0  12       72.12       66.34      4.79 o
  -9   1  12       30.24       28.49      1.46 o
  -8   1  12      226.84      224.88      6.34 o
  -7   1  12      894.16      964.33     22.87 o
  -6   1  12        1.35        1.53      0.93 o
  -5   1  12       20.09       31.39      1.50 o
  -4   1  12        1.74        3.42      0.85 o
  -3   1  12     1308.59     1283.44     20.72 o
  -2   1  12      125.89      106.78      3.31 o
  -1   1  12      453.39      401.18      8.77 o
   0   1  12     2201.29     2157.08     48.45 o
   1   1  12      361.71      349.48      8.38 o
   2   1  12      667.40      667.65     10.26 o
   3   1  12      157.24      160.11      2.88 o
   4   1  12      472.01      477.85      8.12 o
   5   1  12      147.81      156.51      3.37 o
   6   1  12       69.77       70.00      2.88 o
   7   1  12       32.84       29.97      1.76 o
   8   1  12      146.91      148.05      4.52 o
  -9   2  12        4.14        2.44      0.84 o
  -8   2  12       45.08       46.04      2.17 o
  -7   2  12      107.81      120.07      3.76 o
  -6   2  12      476.19      445.70     12.59 o
  -5   2  12       89.59       96.75      3.45 o
  -4   2  12       98.77      101.74      3.01 o
  -3   2  12        4.85       10.62      0.84 o
  -2   2  12      211.90      197.29      4.37 o
  -1   2  12       46.06       44.14      1.48 o
   0   2  12       72.74       78.03      2.04 o
   1   2  12       55.38       43.22      2.26 o
   2   2  12      268.69      321.88      7.03 o
   3   2  12      204.91      202.44      4.38 o
   4   2  12      513.31      558.75     11.05 o
   5   2  12     1213.95     1321.75     25.22 o
   6   2  12      543.23      539.47     15.20 o
   7   2  12      188.54      213.13      7.63 o
   8   2  12        6.48        3.82      1.01 o
  -9   3  12        0.01        1.52      0.97 o
  -8   3  12       29.64       29.16      1.62 o
  -7   3  12       13.86       16.03      2.21 o
  -6   3  12        4.15        4.31      1.05 o
  -5   3  12        6.87        7.07      1.05 o
  -4   3  12       28.55       26.11      1.42 o
  -3   3  12       47.16       42.62      1.76 o
  -2   3  12      208.24      207.62      4.59 o
  -1   3  12        9.21       11.24      1.09 o
   0   3  12       22.01       26.60      1.11 o
   1   3  12      358.04      383.97      6.80 o
   2   3  12      120.40      137.37      2.91 o
   3   3  12      133.87      149.15      3.42 o
   4   3  12       78.41       74.83      2.07 o
   5   3  12       12.72       17.27      1.20 o
   6   3  12        1.83        3.35      0.78 o
   7   3  12        1.15        1.04      0.68 o
   8   3  12        0.26        1.07      0.64 o
  -8   4  12        4.01        4.98      0.88 o
  -7   4  12       35.77       35.05      2.45 o
  -6   4  12       39.36       39.54      1.87 o
  -5   4  12      238.68      230.68      5.46 o
  -4   4  12      137.23      134.34      3.50 o
  -3   4  12       51.44       48.72      1.81 o
  -2   4  12       40.18       50.82      1.78 o
  -1   4  12      147.53      143.94      3.40 o
   0   4  12       94.10      102.48      2.28 o
   1   4  12        0.19        0.64      0.55 o
   2   4  12        0.15        3.37      1.19 o
   3   4  12        3.90        4.42      0.55 o
   4   4  12      129.41      129.10      3.05 o
   5   4  12       49.68       56.98      2.41 o
   6   4  12      100.13       98.17      4.13 o
   7   4  12        9.56        6.99      0.91 o
  -7   5  12       27.51       32.87      2.09 o
  -6   5  12       33.54       35.22      2.33 o
  -5   5  12       40.25       42.93      2.09 o
  -4   5  12       17.36       14.07      1.30 o
  -3   5  12      100.80      102.82      3.63 o
  -2   5  12        9.02        9.02      1.23 o
  -1   5  12      932.13      989.56     29.04 o
   0   5  12      487.67      501.24     13.41 o
   1   5  12      480.05      468.68     10.82 o
   2   5  12       24.51       15.05      1.20 o
   3   5  12       10.23       11.78      0.92 o
   4   5  12       16.57       11.97      1.29 o
   5   5  12       21.85       20.19      1.66 o
   6   5  12        3.74        3.75      2.03 o
  -6   6  12       61.26       56.76      4.50 o
  -5   6  12       41.41       49.74      2.91 o
  -4   6  12        1.03        0.49      1.25 o
  -3   6  12      203.64      217.85      7.70 o
  -2   6  12       24.59       24.07      2.00 o
  -1   6  12      181.93      182.78      6.40 o
   0   6  12       79.20       79.20      3.42 o
   1   6  12        1.44        3.60      1.11 o
   2   6  12      103.31      104.02      6.92 o
   3   6  12      430.30      419.18     12.77 o
   4   6  12       48.14       48.95      2.86 o
   5   6  12        3.49        2.74      0.90 o
  -4   7  12       14.78       20.85      2.19 o
  -3   7  12        5.62        9.45      1.74 o
  -2   7  12        1.05        2.84      1.45 o
  -1   7  12       25.56       28.38      4.20 o
   0   7  12       15.98       18.84      2.32 o
   1   7  12        0.25       -0.87      1.01 o
   2   7  12        0.98        2.24      2.46 o
   3   7  12       88.77       76.83      5.74 o
  -9   1  13        0.55        1.73      0.87 o
  -8   1  13        2.29        2.27      1.12 o
  -7   1  13      214.68      214.81      6.26 o
  -6   1  13       77.05       80.62      2.79 o
  -5   1  13        4.55        4.51      1.00 o
  -4   1  13        0.31        1.68      0.85 o
  -3   1  13      574.00      539.88      9.15 o
  -2   1  13      212.38      193.43      3.64 o
  -1   1  13       49.52       58.50      1.64 o
   0   1  13        3.43        6.64      0.66 o
   1   1  13       47.31       58.73      2.13 o
   2   1  13      109.98      130.17      2.43 o
   3   1  13      837.39      919.30     14.07 o
   4   1  13      590.31      656.47     10.93 o
   5   1  13      234.98      242.07      5.32 o
   6   1  13       16.85       15.36      1.28 o
   7   1  13        1.92        0.97      0.78 o
   8   1  13       61.43       49.89      2.10 o
  -9   2  13       19.13       15.10      1.21 o
  -8   2  13      126.89      143.20      3.99 o
  -7   2  13      120.03      127.66      3.91 o
  -6   2  13      599.95      633.25     14.09 o
  -5   2  13       28.31       27.95      1.91 o
  -4   2  13      203.22      199.96      4.70 o
  -3   2  13      171.63      191.07      4.37 o
  -2   2  13      430.78      408.03      8.33 o
  -1   2  13     1251.65     1219.07     23.33 o
   0   2  13      169.21      165.00      3.97 o
   1   2  13      275.29      269.52      6.04 o
   2   2  13       76.68      104.17      2.98 o
   3   2  13      142.82      162.49      3.70 o
   4   2  13       15.79        9.45      0.75 o
   5   2  13       33.67       31.10      2.36 o
   6   2  13      324.54      317.72     10.32 o
   7   2  13       35.34       40.76      2.29 o
   8   2  13       26.29       22.09      1.30 o
  -8   3  13        3.73        3.30      0.83 o
  -7   3  13        0.78       -0.89      0.89 o
  -6   3  13     1026.09     1062.94     22.67 o
  -5   3  13        5.14        5.42      0.92 o
  -4   3  13      112.12      114.44      3.10 o
  -3   3  13      127.73      127.97      3.26 o
  -2   3  13      670.73      681.07     13.45 o
  -1   3  13        1.67        0.70      0.56 o
   0   3  13      215.78      218.91      4.48 o
   1   3  13       12.30       18.39      0.91 o
   2   3  13      102.43      114.07      2.57 o
   3   3  13       92.95       94.93      2.45 o
   4   3  13        7.73        3.59      0.59 o
   5   3  13       93.12       99.00      3.15 o
   6   3  13       40.20       36.15      1.88 o
   7   3  13        2.12        1.30      0.70 o
   8   3  13      197.19      194.67      5.45 o
  -8   4  13       20.36       19.02      2.42 o
  -7   4  13        7.00        9.82      1.14 o
  -6   4  13      218.33      200.49      4.86 o
  -5   4  13      124.80      126.16      3.47 o
  -4   4  13       50.70       53.37      2.36 o
  -3   4  13        1.79        2.99      0.75 o
  -2   4  13       82.95       80.82      2.35 o
  -1   4  13     1439.06     1487.63     28.36 o
   0   4  13      142.56      140.62      2.93 o
   1   4  13      324.43      333.81      6.39 o
   2   4  13        2.56        7.29      1.19 o
   3   4  13      156.25      167.19      3.48 o
   4   4  13       46.37       47.97      1.71 o
   5   4  13       27.84       36.40      1.88 o
   6   4  13        6.05        6.95      0.85 o
   7   4  13       40.10       33.03      1.63 o
  -7   5  13       24.22       16.70      5.44 o
  -6   5  13       99.98       86.27      2.88 o
  -5   5  13        6.18        6.29      1.06 o
  -4   5  13       53.19       57.98      2.40 o
  -3   5  13      165.46      164.98      4.44 o
  -2   5  13       26.69       26.88      1.86 o
  -1   5  13      166.71      170.51      5.04 o
   0   5  13      241.12      241.48      6.05 o
   1   5  13       34.55       31.43      1.77 o
   2   5  13       26.87       25.93      1.34 o
   3   5  13      175.27      163.81      4.09 o
   4   5  13        3.47        6.86      0.83 o
   5   5  13      211.81      208.30      8.24 o
   6   5  13       22.35       20.22      1.53 o
  -5   6  13        8.94        7.67      1.43 o
  -4   6  13       20.12       20.98      4.04 o
  -3   6  13       33.66       29.60      2.26 o
  -2   6  13       95.89       92.66      4.04 o
  -1   6  13        1.02        3.18      1.03 o
   0   6  13        3.73        2.29      1.00 o
   1   6  13        4.92        3.86      1.11 o
   2   6  13        1.32        1.26      0.92 o
   3   6  13       79.96       70.98      3.03 o
   4   6  13        1.30        1.05      0.90 o
   5   6  13        1.99        2.61      1.45 o
  -4   7  13        1.03        2.61      1.88 o
  -3   7  13       23.26       26.21      2.30 o
  -2   7  13        1.11        1.16      1.13 o
  -1   7  13       29.52       28.85      2.25 o
   0   7  13        1.72        2.75      1.30 o
   1   7  13       27.68       29.14      2.75 o
   2   7  13        0.79        0.14      1.88 o
  -9   0  14        2.51        1.59      2.32 o
  -8   0  14      126.25      113.86      5.47 o
  -7   0  14      125.55      129.44      5.01 o
  -6   0  14        6.34       12.83      3.19 o
  -5   0  14      132.46      134.85      7.10 o
  -4   0  14      178.39      205.11      6.43 o
  -3   0  14      275.04      288.14      8.33 o
  -2   0  14        8.65        7.79      1.10 o
  -1   0  14      291.32      262.85      9.34 o
   0   0  14      745.28      761.99     19.08 o
   1   0  14      447.92      527.04     12.35 o
   2   0  14      176.76      184.40      4.39 o
   3   0  14       38.12       38.86      1.59 o
   4   0  14       79.62       97.68      3.10 o
   5   0  14      598.09      597.38     14.58 o
   6   0  14        5.63       13.82      7.46 o
   7   0  14      108.16      112.78      6.10 o
   8   0  14       52.74       40.34      3.48 o
  -9   1  14        4.13        2.97      2.53 o
  -8   1  14       76.61       61.37      2.69 o
  -7   1  14       13.02        9.83      1.42 o
  -6   1  14       95.03      100.72      3.78 o
  -5   1  14        4.75        4.71      0.94 o
  -4   1  14      215.57      206.58      6.04 o
  -3   1  14      454.04      420.46      7.71 o
  -2   1  14      270.82      296.82      5.38 o
  -1   1  14        1.36        1.49      0.54 o
   0   1  14      831.53      784.23     13.47 o
   1   1  14      159.50      185.75      3.63 o
   2   1  14       50.84       53.85      1.69 o
   3   1  14     1723.81     1918.40     28.79 o
   4   1  14      221.28      263.78      4.82 o
   5   1  14       21.93       29.80      1.69 o
   6   1  14      104.17      100.92      3.24 o
   7   1  14       26.01       18.24      1.42 o
   8   1  14       27.72       28.91      1.52 o
  -9   2  14        3.40        4.78      2.03 o
  -8   2  14        3.77        3.53      0.88 o
  -7   2  14       18.00       16.96      1.48 o
  -6   2  14      102.20      117.47      3.75 o
  -5   2  14      393.68      375.52      8.83 o
  -4   2  14       18.78       21.83      1.30 o
  -3   2  14       80.12       69.33      2.15 o
  -2   2  14        7.77        5.09      1.04 o
  -1   2  14      621.86      648.07     13.70 o
   0   2  14       10.28       11.57      0.91 o
   1   2  14        4.22        5.43      0.67 o
   2   2  14      256.37      260.87      5.90 o
   3   2  14      779.78      871.21     16.88 o
   4   2  14        1.21        2.23      0.57 o
   5   2  14       60.18       54.73      1.89 o
   6   2  14      173.69      177.93      5.66 o
   7   2  14       86.65       93.11      3.83 o
   8   2  14        3.88        1.79      0.67 o
  -8   3  14       19.54       16.91      1.23 o
  -7   3  14        0.87        0.90      0.87 o
  -6   3  14       11.37       14.21      1.37 o
  -5   3  14       17.53       17.85      1.30 o
  -4   3  14        0.35       -0.23      0.69 o
  -3   3  14        3.06        1.77      0.69 o
  -2   3  14      130.07      137.48      3.41 o
  -1   3  14     1001.70     1036.54     18.75 o
   0   3  14        1.86        1.72      0.93 o
   1   3  14       58.08       67.11      1.82 o
   2   3  14       26.61       28.01      1.21 o
   3   3  14       22.46       28.42      1.27 o
   4   3  14       27.46       26.04      1.21 o
   5   3  14       69.88       72.73      2.87 o
   6   3  14        9.28        9.19      1.03 o
   7   3  14        2.36        1.22      0.70 o
  -7   4  14      118.75       90.44      3.54 o
  -6   4  14       83.32       72.42      2.46 o
  -5   4  14        2.74        1.44      0.83 o
  -4   4  14      213.70      225.48      5.23 o
  -3   4  14       51.14       52.77      2.27 o
  -2   4  14       83.71       90.32      2.55 o
  -1   4  14       12.65       14.58      0.90 o
   0   4  14       11.70       10.51      0.76 o
   1   4  14       38.61       41.06      1.44 o
   2   4  14       51.83       56.27      1.63 o
   3   4  14      259.87      249.49      4.89 o
   4   4  14      169.26      170.93      4.20 o
   5   4  14       85.83       79.29      2.96 o
   6   4  14        6.79        7.82      0.87 o
   7   4  14        4.33        4.11      0.76 o
  -6   5  14      118.61      119.66      5.79 o
  -5   5  14       18.81       19.10      1.44 o
  -4   5  14       61.28       64.23      2.53 o
  -3   5  14        1.97        4.04      0.93 o
  -2   5  14      440.63      433.98      9.81 o
  -1   5  14      289.04      273.32      6.43 o
   0   5  14      191.58      200.55      5.32 o
   1   5  14       56.60       51.33      2.16 o
   2   5  14      226.81      226.95      5.40 o
   3   5  14      206.89      206.36      4.93 o
   4   5  14       23.92       26.26      1.62 o
   5   5  14       19.09       15.63      1.46 o
   6   5  14       23.75       22.47      2.61 o
  -5   6  14        0.30        0.04      1.10 o
  -4   6  14       15.85       18.20      1.78 o
  -3   6  14       16.73       15.73      1.75 o
  -2   6  14      145.93      160.60      5.84 o
  -1   6  14       45.99       51.62      2.72 o
   0   6  14       33.20       35.34      2.60 o
   1   6  14        7.58       10.17      1.30 o
   2   6  14       18.65       25.02      1.90 o
   3   6  14        6.66        4.11      0.96 o
   4   6  14      132.18      124.42      8.00 o
  -3   7  14      151.52      168.00      6.98 o
  -2   7  14        0.68        0.85      1.01 o
  -1   7  14        5.33        6.81      1.74 o
   0   7  14      259.45      288.86     14.62 o
   1   7  14        7.37        5.50      1.45 o
   2   7  14        4.04        2.46      1.16 o
  -8   1  15        0.12       -0.36      1.19 o
  -7   1  15       67.84       75.87      3.25 o
  -6   1  15       47.53       46.86      2.60 o
  -5   1  15        2.28        2.55      0.96 o
  -4   1  15       26.12       26.59      1.82 o
  -3   1  15      116.35      116.58      2.90 o
  -2   1  15        1.13        0.26      0.60 o
  -1   1  15       21.01       27.30      1.09 o
   0   1  15      924.73      985.88     16.87 o
   1   1  15       84.33       93.82      2.07 o
   2   1  15        1.55        1.70      0.47 o
   3   1  15       79.38       79.67      1.95 o
   4   1  15        4.31        3.39      0.63 o
   5   1  15        3.03        2.86      0.78 o
   6   1  15       67.29       75.25      2.66 o
   7   1  15       28.75       24.95      1.84 o
   8   1  15       15.19       13.19      1.88 o
  -8   2  15        1.32        1.80      0.82 o
  -7   2  15       42.47       55.60      2.46 o
  -6   2  15        1.03        1.95      0.94 o
  -5   2  15        0.68       -0.40      0.84 o
  -4   2  15        3.92        5.25      0.87 o
  -3   2  15       55.53       60.14      2.07 o
  -2   2  15      365.59      394.18      8.16 o
  -1   2  15        2.14        3.45      0.83 o
   0   2  15       38.79       37.13      1.65 o
   1   2  15      237.12      254.40      5.84 o
   2   2  15       25.61       30.17      1.41 o
   3   2  15      283.82      292.35      6.20 o
   4   2  15      874.99      932.24     18.09 o
   5   2  15      673.97      702.71     16.95 o
   6   2  15       19.14       20.68      1.45 o
   7   2  15       69.33       73.66      3.20 o
  -8   3  15        0.83        2.30      0.76 o
  -7   3  15       81.42       79.35      3.93 o
  -6   3  15        5.52        8.77      1.19 o
  -5   3  15      190.82      194.27      4.73 o
  -4   3  15       77.48       79.55      2.53 o
  -3   3  15        9.12       10.89      0.99 o
  -2   3  15      234.48      245.92      5.45 o
  -1   3  15      171.03      176.47      3.89 o
   0   3  15      324.14      336.84      6.55 o
   1   3  15       80.91       84.20      2.15 o
   2   3  15       47.37       44.01      1.58 o
   3   3  15     1898.15     2067.46     39.08 o
   4   3  15      198.77      203.27      4.52 o
   5   3  15      171.05      149.95      4.93 o
   6   3  15      572.50      535.78     14.93 o
   7   3  15        3.82        3.05      0.76 o
  -7   4  15        0.70        1.71      0.94 o
  -6   4  15        0.05        1.06      0.81 o
  -5   4  15        1.25        1.57      0.80 o
  -4   4  15      107.99      107.26      3.03 o
  -3   4  15      312.50      308.88      6.69 o
  -2   4  15     1346.97     1377.12     26.46 o
  -1   4  15       16.43       17.38      1.00 o
   0   4  15      195.97      213.93      4.39 o
   1   4  15       48.80       47.73      1.56 o
   2   4  15       45.18       45.12      1.50 o
   3   4  15       53.73       52.94      1.68 o
   4   4  15      369.85      371.26      8.23 o
   5   4  15       63.04       58.01      2.38 o
   6   4  15        0.01       -0.30      0.89 o
  -6   5  15      102.32       90.99      3.59 o
  -5   5  15       80.75       70.02      2.60 o
  -4   5  15        5.25        6.17      1.05 o
  -3   5  15       39.44       38.13      1.84 o
  -2   5  15       73.48       63.93      2.32 o
  -1   5  15       21.83       24.78      1.39 o
   0   5  15      309.73      323.28      8.46 o
   1   5  15      108.02      102.57      3.56 o
   2   5  15       62.70       53.45      1.90 o
   3   5  15      133.94      137.48      3.74 o
   4   5  15       23.92       22.87      1.46 o
   5   5  15       42.21       44.70      3.92 o
  -5   6  15       11.58       11.25      1.71 o
  -4   6  15       13.65       16.05      1.72 o
  -3   6  15        4.59       10.18      1.46 o
  -2   6  15       52.04       48.11      2.69 o
  -1   6  15        0.01        2.03      1.16 o
   0   6  15       95.42       78.14      6.97 o
   1   6  15       40.07       37.78      4.29 o
   2   6  15        4.78        6.00      1.04 o
   3   6  15       35.14       30.12      1.78 o
   4   6  15       29.09       18.85      2.46 o
  -2   7  15       34.83       35.82      3.34 o
  -1   7  15       12.09       13.91      2.03 o
   0   7  15       27.34       25.81      2.46 o
   1   7  15       33.33       25.38      2.47 o
  -8   0  16      532.20      472.72     24.34 o
  -7   0  16       35.78       45.97      3.59 o
  -6   0  16       24.85       28.07      2.36 o
  -5   0  16        4.90        4.85      1.36 o
  -4   0  16       88.51       91.26      3.84 o
  -3   0  16      366.09      430.25     11.95 o
  -2   0  16        0.88        0.22      0.97 o
  -1   0  16      626.78      666.34     17.59 o
   0   0  16      517.79      560.11     14.90 o
   1   0  16     1052.97     1123.22     25.29 o
   2   0  16       83.71       78.03      2.40 o
   3   0  16      145.30      155.15      3.96 o
   4   0  16      766.98      890.31     20.38 o
   5   0  16      577.18      574.79     14.11 o
   6   0  16       81.53       72.44      3.45 o
   7   0  16      128.69      128.16      7.56 o
  -8   1  16       51.31       48.43      2.64 o
  -7   1  16        9.02        6.18      1.24 o
  -6   1  16      137.09      136.57      4.54 o
  -5   1  16       43.24       46.00      2.48 o
  -4   1  16       79.77       71.41      2.40 o
  -3   1  16      452.04      471.16      8.77 o
  -2   1  16      142.77      138.48      2.92 o
  -1   1  16      361.81      377.29      6.95 o
   0   1  16      451.97      438.41      7.91 o
   1   1  16      123.57      139.49      2.67 o
   2   1  16       63.97       71.24      1.86 o
   3   1  16      197.71      219.14      4.14 o
   4   1  16     1353.81     1466.45     24.38 o
   5   1  16       17.22       14.45      1.01 o
   6   1  16     1192.80     1176.02     27.56 o
   7   1  16        2.43        4.91      0.97 o
  -8   2  16      165.36      140.68      5.40 o
  -7   2  16        6.04        8.30      1.15 o
  -6   2  16        0.16       -0.54      0.93 o
  -5   2  16       20.86       24.51      1.83 o
  -4   2  16      208.92      203.53      5.24 o
  -3   2  16       41.67       45.33      2.50 o
  -2   2  16      290.59      282.86      6.65 o
  -1   2  16        1.17        0.56      0.62 o
   0   2  16        3.74        7.44      0.92 o
   1   2  16        1.35        0.92      0.61 o
   2   2  16      128.98      131.45      3.42 o
   3   2  16        4.48        6.29      0.74 o
   4   2  16       98.73       95.50      2.56 o
   5   2  16        4.35        4.39      0.80 o
   6   2  16        4.47        3.53      0.78 o
   7   2  16        2.94        2.97      0.82 o
  -7   3  16      152.46      143.95      3.96 o
  -6   3  16       23.32       24.76      1.63 o
  -5   3  16        0.09        0.10      0.86 o
  -4   3  16        2.42        3.35      0.81 o
  -3   3  16        0.46        0.58      0.72 o
  -2   3  16       13.03       10.96      0.95 o
  -1   3  16       17.62       21.62      1.24 o
   0   3  16        2.21        2.31      0.62 o
   1   3  16        1.75        2.94      0.63 o
   2   3  16       29.79       28.28      1.30 o
   3   3  16       17.31       18.38      1.05 o
   4   3  16        1.05        2.68      0.57 o
   5   3  16       12.17       13.74      1.23 o
   6   3  16       10.80       10.45      1.13 o
   7   3  16        8.38        3.62      1.01 o
  -7   4  16        4.96        5.40      1.11 o
  -6   4  16        9.54        8.00      1.11 o
  -5   4  16       54.87       48.37      1.98 o
  -4   4  16        8.52       14.98      1.15 o
  -3   4  16       33.12       35.92      1.64 o
  -2   4  16       76.70       81.13      2.38 o
  -1   4  16      806.16      890.65     17.10 o
   0   4  16      445.85      429.76      8.11 o
   1   4  16       28.07       24.61      1.13 o
   2   4  16       56.56       74.00      2.12 o
   3   4  16       52.91       49.52      1.63 o
   4   4  16       61.76       65.47      2.05 o
   5   4  16       20.48       22.50      1.41 o
   6   4  16       12.02        9.27      1.30 o
  -6   5  16       37.46       36.52      3.01 o
  -5   5  16       19.47       25.10      1.52 o
  -4   5  16       12.45       15.65      1.28 o
  -3   5  16        8.88       15.02      1.81 o
  -2   5  16       73.91       79.51      3.31 o
  -1   5  16        0.14       -0.21      0.80 o
   0   5  16        1.59        5.14      0.86 o
   1   5  16        4.98        3.73      0.84 o
   2   5  16        7.67        8.36      0.99 o
   3   5  16      364.49      368.95      9.09 o
   4   5  16       21.82       20.33      1.34 o
   5   5  16        4.38        5.29      1.09 o
  -4   6  16        0.36       -0.54      1.42 o
  -3   6  16       15.86       19.12      4.13 o
  -2   6  16       77.49       74.18      4.03 o
  -1   6  16       47.81       53.05      3.26 o
   0   6  16        1.46        2.65      1.11 o
   1   6  16        0.67       -0.06      0.90 o
   2   6  16        0.70       -0.43      0.95 o
   3   6  16       48.73       31.13      4.43 o
  -8   1  17       93.99       90.52      3.57 o
  -7   1  17       14.13       13.99      1.42 o
  -6   1  17       10.23       12.09      1.34 o
  -5   1  17       40.00       43.14      2.17 o
  -4   1  17       35.07       40.69      1.90 o
  -3   1  17       25.95       29.53      1.41 o
  -2   1  17       67.40       63.24      2.23 o
  -1   1  17        0.23        1.18      0.96 o
   0   1  17      115.95      123.25      3.03 o
   1   1  17       17.45       19.61      0.98 o
   2   1  17       20.34       23.62      1.04 o
   3   1  17       16.53       14.86      1.05 o
   4   1  17        4.18        6.54      0.68 o
   5   1  17      297.02      286.13      6.14 o
   6   1  17       17.93       14.15      1.51 o
   7   1  17        3.12        4.84      0.97 o
  -8   2  17       26.82       21.15      1.58 o
  -7   2  17       97.41       98.35      5.40 o
  -6   2  17       14.64       20.19      1.54 o
  -5   2  17        7.66        5.45      1.03 o
  -4   2  17      235.55      251.99      6.23 o
  -3   2  17      106.63      116.03      3.39 o
  -2   2  17      334.75      353.31      8.07 o
  -1   2  17      281.35      296.79      6.83 o
   0   2  17       24.79       27.45      1.63 o
   1   2  17       32.89       30.70      1.46 o
   2   2  17       61.37       68.03      2.22 o
   3   2  17       93.95       95.62      2.56 o
   4   2  17       41.32       48.35      1.68 o
   5   2  17       38.79       45.51      2.21 o
   6   2  17       51.21       49.82      2.17 o
   7   2  17       41.23       40.13      2.09 o
  -7   3  17      330.07      270.45      6.36 o
  -6   3  17       61.20       67.54      2.63 o
  -5   3  17       12.94       14.96      1.30 o
  -4   3  17       24.71       32.70      1.81 o
  -3   3  17       75.50       80.11      2.69 o
  -2   3  17     1250.28     1324.79     27.46 o
  -1   3  17      605.67      627.99     13.14 o
   0   3  17      622.57      673.07     12.37 o
   1   3  17       23.05       27.51      1.42 o
   2   3  17      140.32      157.69      3.71 o
   3   3  17      545.18      569.10     11.32 o
   4   3  17        5.50        5.75      1.01 o
   5   3  17       44.12       38.77      1.97 o
   6   3  17       70.30       68.10      2.51 o
  -6   4  17        4.01        4.73      0.95 o
  -5   4  17        7.17       10.28      1.11 o
  -4   4  17      154.20      157.91      4.23 o
  -3   4  17        9.39        6.86      0.91 o
  -2   4  17      120.13      115.05      2.97 o
  -1   4  17      155.17      159.16      3.74 o
   0   4  17        7.70        9.92      0.90 o
   1   4  17        5.09        7.75      0.73 o
   2   4  17       12.17       13.64      0.92 o
   3   4  17      718.18      687.44     13.37 o
   4   4  17       21.17       25.45      1.20 o
   5   4  17       70.13       63.60      2.40 o
  -5   5  17       46.10       41.24      2.05 o
  -4   5  17       20.26       19.57      1.51 o
  -3   5  17       11.85        9.78      1.15 o
  -2   5  17       92.26       91.79      3.06 o
  -1   5  17      194.36      187.44      5.09 o
   0   5  17       18.33       17.81      1.24 o
   1   5  17      129.87      122.12      4.07 o
   2   5  17        9.39       11.20      0.89 o
   3   5  17        0.55        0.68      0.61 o
   4   5  17        0.48       -0.36      0.82 o
  -3   6  17       21.75       18.74      2.04 o
  -2   6  17       14.17       13.60      1.67 o
  -1   6  17        8.55        5.58      1.29 o
   0   6  17       70.95       62.11      3.85 o
   1   6  17       10.02        8.85      1.28 o
   2   6  17        0.98       -1.58      3.26 o
  -8   0  18       23.54       13.34      2.46 o
  -7   0  18       32.17       38.00      5.51 o
  -6   0  18       40.04       36.01      2.56 o
  -5   0  18        5.19        1.11      1.34 o
  -4   0  18      452.77      465.75     13.07 o
  -3   0  18       14.55       18.24      1.50 o
  -2   0  18        3.30        2.82      1.06 o
  -1   0  18      109.00      112.94      4.04 o
   0   0  18      969.76     1070.91     27.66 o
   1   0  18      411.01      441.71     10.65 o
   2   0  18     1215.13     1319.05     29.71 o
   3   0  18        4.60        3.90      0.88 o
   4   0  18       19.56       20.16      1.39 o
   5   0  18      977.90      987.08     23.39 o
   6   0  18       92.79       78.45      5.52 o
  -8   1  18       47.87       46.14      4.06 o
  -7   1  18       54.19       64.13      2.69 o
  -6   1  18       21.92       19.31      1.62 o
  -5   1  18       15.28       15.06      1.39 o
  -4   1  18       91.81       81.58      2.86 o
  -3   1  18       17.27       20.87      1.34 o
  -2   1  18      702.60      700.31     12.91 o
  -1   1  18       45.50       48.65      1.81 o
   0   1  18        9.52       10.34      0.94 o
   1   1  18      206.77      208.92      4.00 o
   2   1  18        5.36        4.99      0.68 o
   3   1  18        0.74        0.63      0.59 o
   4   1  18      223.20      225.80      4.64 o
   5   1  18      461.35      451.24     10.07 o
   6   1  18       21.37       21.24      1.71 o
   7   1  18       98.75       83.75      5.38 o
  -7   2  18      120.42      105.09      5.02 o
  -6   2  18        4.20        4.45      1.06 o
  -5   2  18        0.30        0.10      0.85 o
  -4   2  18        0.39        1.83      0.83 o
  -3   2  18       64.58       68.49      2.50 o
  -2   2  18        4.93        5.57      0.86 o
  -1   2  18      125.42      115.88      3.30 o
   0   2  18       61.38       64.74      2.24 o
   1   2  18        0.27        0.58      0.72 o
   2   2  18       19.28       21.33      1.71 o
   3   2  18      437.01      431.12      8.78 o
   4   2  18        6.00        5.20      0.67 o
   5   2  18       53.58       48.02      4.31 o
   6   2  18       68.33       59.23      2.34 o
  -7   3  18       45.56       45.83      2.22 o
  -6   3  18       74.73       61.85      2.38 o
  -5   3  18        5.55        7.26      1.01 o
  -4   3  18       32.40       29.53      1.68 o
  -3   3  18        0.23        0.35      0.72 o
  -2   3  18       40.80       37.72      1.80 o
  -1   3  18       29.82       30.61      1.53 o
   0   3  18       77.31       83.53      2.46 o
   1   3  18        8.17        9.91      1.02 o
   2   3  18       14.60       13.11      0.96 o
   3   3  18       12.43       13.80      0.98 o
   4   3  18       48.82       44.67      1.53 o
   5   3  18       25.78       24.88      1.47 o
   6   3  18        1.27        1.60      0.89 o
  -6   4  18        2.81        3.75      0.87 o
  -5   4  18        0.95        0.96      0.84 o
  -4   4  18       10.76       18.25      1.32 o
  -3   4  18      204.58      187.02      4.68 o
  -2   4  18      119.58      108.86      2.83 o
  -1   4  18       42.89       36.17      1.51 o
   0   4  18       95.83      101.33      2.50 o
   1   4  18       50.07       51.22      1.76 o
   2   4  18        1.45        2.89      0.61 o
   3   4  18       76.71       84.58      2.22 o
   4   4  18        4.61        6.33      0.76 o
   5   4  18        1.11       -0.66      0.70 o
  -5   5  18        2.95        2.75      2.03 o
  -4   5  18       17.46       16.67      1.34 o
  -3   5  18       29.49       30.25      1.68 o
  -2   5  18      298.04      293.49      7.43 o
  -1   5  18       24.85       24.84      1.44 o
   0   5  18        6.49        7.82      0.89 o
   1   5  18       35.34       38.96      1.60 o
   2   5  18       32.98       26.27      1.44 o
   3   5  18        5.60        2.66      0.66 o
   4   5  18       11.60       10.72      1.88 o
  -2   6  18       14.40       15.38      1.67 o
  -1   6  18       35.86       40.38      2.58 o
   0   6  18      230.55      230.79     12.34 o
   1   6  18        8.33       10.00      2.17 o
  -7   1  19        9.09        5.27      0.97 o
  -6   1  19       48.63       47.92      3.37 o
  -5   1  19       15.63       15.40      1.47 o
  -4   1  19       18.43       21.81      1.65 o
  -3   1  19        6.29        5.01      0.89 o
  -2   1  19        0.91        1.67      0.99 o
  -1   1  19       14.48       17.47      2.15 o
   0   1  19      112.64      116.29      3.04 o
   1   1  19        1.33        1.87      0.63 o
   2   1  19      149.73      155.54      3.69 o
   3   1  19      112.06      116.95      2.77 o
   4   1  19       78.59       87.26      2.43 o
   5   1  19       58.29       48.80      2.15 o
   6   1  19        8.22        6.22      1.07 o
  -7   2  19        0.65        1.12      0.87 o
  -6   2  19       62.92       66.90      2.49 o
  -5   2  19        4.18        6.55      1.04 o
  -4   2  19       63.06       63.98      2.46 o
  -3   2  19      241.03      225.66      5.55 o
  -2   2  19      318.56      345.22      9.34 o
  -1   2  19       13.38       11.58      1.23 o
   0   2  19       28.37       30.98      1.59 o
   1   2  19       73.77       73.43      2.39 o
   2   2  19      672.52      730.44     14.38 o
   3   2  19        5.96        6.40      0.75 o
   4   2  19       25.96       24.08      1.26 o
   5   2  19       17.41       14.82      1.21 o
   6   2  19       91.41       74.30      3.06 o
  -6   3  19        9.79        8.20      1.20 o
  -5   3  19       26.75       32.16      1.71 o
  -4   3  19        1.22        2.89      0.87 o
  -3   3  19      218.41      215.02      5.31 o
  -2   3  19       40.03       47.22      2.00 o
  -1   3  19       93.82      102.13      2.74 o
   0   3  19       21.45       25.58      1.38 o
   1   3  19       11.15       11.75      0.90 o
   2   3  19       41.43       46.00      1.66 o
   3   3  19       26.44       25.34      1.17 o
   4   3  19      138.63      134.20      3.10 o
   5   3  19       14.43       14.81      1.12 o
  -5   4  19       17.90       21.66      1.33 o
  -4   4  19       14.84       16.28      1.19 o
  -3   4  19       90.54       74.42      2.23 o
  -2   4  19      203.49      216.47      4.75 o
  -1   4  19        0.66        1.19      0.78 o
   0   4  19        0.99        2.62      0.62 o
   1   4  19       24.24       22.55      1.13 o
   2   4  19      295.09      288.42      6.00 o
   3   4  19       11.76       15.93      0.97 o
   4   4  19       12.11       13.61      1.10 o
  -4   5  19       17.01       21.40      3.23 o
  -3   5  19        4.82        3.07      1.03 o
  -2   5  19      147.24      129.23      4.79 o
  -1   5  19       33.95       28.82      1.47 o
   0   5  19        0.04        0.81      1.02 o
   1   5  19        1.04        1.33      0.71 o
   2   5  19       69.80       67.49      2.29 o
   3   5  19       91.57       84.33      4.51 o
  -7   0  20       38.82       27.99      3.48 o
  -6   0  20        5.87        7.81      1.84 o
  -5   0  20       32.62       46.33      3.30 o
  -4   0  20      198.11      195.93      5.54 o
  -3   0  20       55.83       53.46      4.19 o
  -2   0  20        4.53        7.08      1.25 o
  -1   0  20      266.79      259.83      7.70 o
   0   0  20       54.65       52.63      2.36 o
   1   0  20        3.74        3.29      0.90 o
   2   0  20        8.54        9.38      1.12 o
   3   0  20      569.68      582.71     13.70 o
   4   0  20      310.36      316.94      8.20 o
   5   0  20      178.12      187.79      8.23 o
  -7   1  20       17.71       19.67      2.04 o
  -6   1  20       32.66       36.31      1.78 o
  -5   1  20       26.49       25.41      1.71 o
  -4   1  20       15.26       20.74      1.55 o
  -3   1  20        0.39        1.25      0.88 o
  -2   1  20        2.75        4.53      1.05 o
  -1   1  20       98.63      115.89      3.67 o
   0   1  20       52.35       54.65      1.83 o
   1   1  20       81.58       85.92      2.74 o
   2   1  20        1.08        2.32      0.65 o
   3   1  20      127.30      137.20      3.62 o
   4   1  20      253.41      250.18      5.33 o
   5   1  20       63.78       59.85      2.48 o
   6   1  20       61.35       51.25      3.63 o
  -6   2  20        4.94        3.78      0.96 o
  -5   2  20        9.63       10.78      1.15 o
  -4   2  20       34.51       29.62      1.63 o
  -3   2  20       81.88       78.03      2.72 o
  -2   2  20       24.48       28.21      1.70 o
  -1   2  20        7.13        9.07      1.07 o
   0   2  20       71.65       77.17      2.50 o
   1   2  20       97.05      101.62      3.01 o
   2   2  20        0.73        1.76      0.62 o
   3   2  20        0.31        0.77      0.58 o
   4   2  20       72.85       65.24      2.03 o
   5   2  20       88.83       79.79      2.92 o
  -6   3  20        1.10        1.10      0.82 o
  -5   3  20        1.82        1.49      1.11 o
  -4   3  20        4.36        4.29      0.85 o
  -3   3  20      125.53      123.11      4.40 o
  -2   3  20      235.21      252.78      6.33 o
  -1   3  20        6.87       10.51      1.08 o
   0   3  20       21.70       24.89      1.29 o
   1   3  20        8.02        6.71      0.78 o
   2   3  20       49.78       53.68      1.77 o
   3   3  20       19.45       23.79      1.18 o
   4   3  20       10.92       11.88      1.06 o
   5   3  20        0.63        1.92      0.70 o
  -5   4  20        3.97        1.16      1.81 o
  -4   4  20        5.36        7.61      0.87 o
  -3   4  20        0.63        1.04      0.96 o
  -2   4  20       14.72       15.90      0.99 o
  -1   4  20       48.55       45.02      1.61 o
   0   4  20       26.74       32.07      1.37 o
   1   4  20        1.49        1.73      0.61 o
   2   4  20       33.12       36.16      1.34 o
   3   4  20       12.01        9.90      0.78 o
   4   4  20        8.76       11.31      1.21 o
  -3   5  20        1.25        1.98      0.93 o
  -2   5  20       43.68       45.09      1.84 o
  -1   5  20       30.84       24.44      1.84 o
   0   5  20       21.99       27.26      1.54 o
   1   5  20        1.30        2.68      0.87 o
   2   5  20       55.54       50.51      3.92 o
  -6   1  21        1.28        0.02      0.96 o
  -5   1  21        1.77        1.06      0.98 o
  -4   1  21      119.81      126.56      3.96 o
  -3   1  21        5.42        6.34      1.16 o
  -2   1  21      272.22      293.19      8.54 o
  -1   1  21       98.10      102.98      3.76 o
   0   1  21      144.35      157.78      4.13 o
   1   1  21       33.27       36.16      1.69 o
   2   1  21       18.01       23.20      1.35 o
   3   1  21        2.00        3.23      1.26 o
   4   1  21       18.57       17.38      1.13 o
   5   1  21       10.34        7.11      1.26 o
  -6   2  21        0.31        0.81      1.21 o
  -5   2  21        3.53        5.11      0.99 o
  -4   2  21       42.63       40.17      1.83 o
  -3   2  21        8.06        9.26      1.41 o
  -2   2  21      288.17      317.73      8.77 o
  -1   2  21      201.06      200.06      7.30 o
   0   2  21       77.04       72.67      2.36 o
   1   2  21      118.68      129.31      3.21 o
   2   2  21       83.62       92.26      2.49 o
   3   2  21      101.00      113.47      2.81 o
   4   2  21       73.76       64.47      2.26 o
   5   2  21       99.86       97.85      5.82 o
  -5   3  21       13.06       10.93      1.00 o
  -4   3  21       76.85       84.75      2.63 o
  -3   3  21      110.63       97.93      2.86 o
  -2   3  21      227.43      218.75      5.40 o
  -1   3  21       11.83        8.78      0.91 o
   0   3  21        0.49        1.41      0.62 o
   1   3  21       25.62       30.25      1.46 o
   2   3  21      177.66      187.98      4.17 o
   3   3  21       73.58       65.71      1.84 o
   4   3  21       34.97       34.25      1.94 o
  -4   4  21       37.56       32.86      1.72 o
  -3   4  21       33.25       28.39      1.23 o
  -2   4  21      328.15      312.01      6.34 o
  -1   4  21       22.35       22.91      1.18 o
   0   4  21        1.73        0.56      0.63 o
   1   4  21       85.53       88.60      2.28 o
   2   4  21      132.62      114.84      2.66 o
   3   4  21       15.13       11.35      0.96 o
  -1   5  21       91.02       73.83      5.23 o
   0   5  21       16.05       12.17      2.17 o
  -5   0  22       23.46       15.65      3.04 o
  -4   0  22       34.82       41.13      2.97 o
  -3   0  22      232.67      223.31      8.52 o
  -2   0  22       71.08       74.64      3.20 o
  -1   0  22       69.23       68.54      2.64 o
   0   0  22       50.37       54.94      2.34 o
   1   0  22       15.22       12.60      1.21 o
   2   0  22       13.08        9.36      1.25 o
   3   0  22       90.36       91.35      4.57 o
   4   0  22      966.23      876.90     24.89 o
  -5   1  22        1.22        0.57      0.96 o
  -4   1  22       93.43       92.41      3.52 o
  -3   1  22        4.63        4.15      1.06 o
  -2   1  22        7.46        5.20      1.09 o
  -1   1  22      134.14      135.10      3.65 o
   0   1  22       25.10       26.07      1.54 o
   1   1  22        9.10        8.96      0.96 o
   2   1  22      437.15      436.02      9.44 o
   3   1  22       13.54       15.07      0.99 o
   4   1  22       88.51       76.59      2.29 o
  -5   2  22       28.59       19.18      1.31 o
  -4   2  22        0.36        0.27      0.84 o
  -3   2  22      233.71      217.66      7.48 o
  -2   2  22       15.76       14.94      1.74 o
  -1   2  22      131.97      131.80      4.65 o
   0   2  22       13.83       10.34      0.87 o
   1   2  22       87.34       91.88      2.50 o
   2   2  22       12.17       10.77      0.80 o
   3   2  22        2.38        1.59      0.63 o
   4   2  22      155.50      133.98      4.27 o
  -4   3  22        8.58        5.71      1.16 o
  -3   3  22       21.72       21.06      1.11 o
  -2   3  22        5.41        4.00      0.95 o
  -1   3  22        0.07        1.33      0.87 o
   0   3  22       25.44       22.49      1.47 o
   1   3  22        9.83       10.01      0.91 o
   2   3  22       48.22       38.13      1.37 o
   3   3  22        9.49        8.72      0.73 o
  -3   4  22      135.82      128.30      6.55 o
  -2   4  22        0.25        0.31      0.66 o
  -1   4  22        2.65        3.88      0.67 o
   0   4  22        9.26        6.33      0.73 o
   1   4  22        5.95        8.35      0.76 o
   2   4  22       22.23       23.69      2.68 o
  -5   1  23       11.60        8.55      2.17 o
  -4   1  23       24.40       19.79      1.93 o
  -3   1  23        4.65        3.28      1.00 o
  -2   1  23       63.40       65.27      2.50 o
  -1   1  23       28.54       27.66      1.44 o
   0   1  23       50.61       51.00      1.93 o
   1   1  23      137.04      123.76      3.33 o
   2   1  23        0.37        0.90      0.84 o
   3   1  23       21.38       20.79      1.31 o
   4   1  23      148.29      132.55      5.36 o
  -4   2  23        2.19        0.57      0.89 o
  -3   2  23        5.78        8.63      1.03 o
  -2   2  23      108.54      116.72      3.44 o
  -1   2  23       50.45       51.42      1.92 o
   0   2  23        2.09        3.00      0.71 o
   1   2  23       28.87       28.74      1.27 o
   2   2  23        8.92        9.93      0.84 o
   3   2  23        1.21        2.34      0.56 o
  -3   3  23      184.99      185.30      5.83 o
  -2   3  23       25.86       25.24      1.25 o
  -1   3  23       11.57       13.81      0.93 o
   0   3  23       40.60       36.71      2.00 o
   1   3  23       72.33       57.90      1.72 o
   2   3  23      160.95      153.06      3.64 o
  -1   4  23        9.51        7.82      1.59 o
  -4   0  24        0.52       -2.03      2.03 o
  -3   0  24        0.92        0.72      1.88 o
  -2   0  24        2.17        2.48      1.48 o
  -1   0  24      544.29      556.05     19.55 o
   0   0  24       13.78       13.44      1.81 o
   1   0  24       51.29       51.50      3.33 o
   2   0  24        8.21        5.92      1.48 o
   3   0  24       21.43       17.10      2.32 o
  -4   1  24       36.14       38.72      3.77 o
  -3   1  24       45.01       41.01      1.79 o
  -2   1  24      152.35      159.19      3.97 o
  -1   1  24       88.42       86.37      2.96 o
   0   1  24        0.34        0.21      0.73 o
   1   1  24        6.62        7.92      0.79 o
   2   1  24        0.83        0.54      0.67 o
   3   1  24       50.01       42.35      2.15 o
  -3   2  24       52.53       50.72      1.98 o
  -2   2  24        3.25        3.37      0.75 o
  -1   2  24       10.62       10.58      0.92 o
   0   2  24        5.73        4.84      0.95 o
   1   2  24        0.32       -0.05      0.61 o
   2   2  24       45.74       43.48      1.57 o
  -2   3  24        3.66        3.25      1.45 o
  -1   3  24        7.08        6.09      0.76 o
   0   3  24       24.64       26.62      1.84 o
   1   3  24       24.17       19.57      2.17 o
  -3   1  25       25.02       25.51      2.90 o
  -2   1  25        8.09        3.19      1.00 o
  -1   1  25      115.15       91.40      4.08 o
   0   1  25       36.02       31.59      1.63 o
   1   1  25        0.47        0.13      1.02 o
  -2   2  25       11.78       11.08      1.48 o
  -1   2  25        0.27        0.07      1.25 o
   0   2  25        0.74       -0.92      0.92 o
 
